# Supplementary material for: Uncovering the cellular and molecular changes in tendon stem/progenitor cells attributed to tendon aging and degeneration
Source: Aging Cell. 2013 Jul 22;12(6):988–99. doi: 10.1111/acel.12124 (PMC4225469; doi:10.1111/acel.12124)
Supplement: Supplementary file 8 — Table S4 Complete microarray data. [file acel0012-0988-SD8.xlsx]

## Sheet: Tabelle1
Probeset	H1_Stat Pairs	H1_Stat Pairs Used	H1_Signal	H1_Detection	H1_Detection p-value	H2_Stat Pairs	H2_Stat Pairs Used	H2_Signal	H2_Detection	H2_Detection p-value	H3_Stat Pairs	H3_Stat Pairs Used	H3_Signal	H3_Detection	H3_Detection p-value	D1_Stat Pairs	D1_Stat Pairs Used	D1_Signal	D1_Detection	D1_Detection p-value	D2_Stat Pairs	D2_Stat Pairs Used	D2_Signal	D2_Detection	D2_Detection p-value	D3_Stat Pairs	D3_Stat Pairs Used	D3_Signal	D3_Detection	D3_Detection p-value	Gene Title	Gene Symbol
AFFX-BioB-5_at	20	20	2186.4	P	0.000581	20	20	1819.9	P	0.000581	20	20	2110.3	P	0.000195	20	20	2029.8	P	0.000225	20	20	1961.5	P	0.00034	20	20	1738.3	P	0.000509	---	---
AFFX-BioB-M_at	20	20	3337.8	P	4.4e-05	20	20	2524	P	4.4e-05	20	20	2871.4	P	4.4e-05	20	20	2966.3	P	4.4e-05	20	20	2664.9	P	4.4e-05	20	20	2541.4	P	4.4e-05	---	---
AFFX-BioB-3_at	20	20	2116.3	P	4.4e-05	20	20	1865.6	P	5.2e-05	20	20	2075.3	P	5.2e-05	20	20	1682.8	P	4.4e-05	20	20	1590.6	P	4.4e-05	20	20	1736.7	P	5.2e-05	---	---
AFFX-BioC-5_at	20	20	6300.3	P	5.2e-05	20	20	4694.6	P	5.2e-05	20	20	5523.7	P	5.2e-05	20	20	6184	P	5.2e-05	20	20	5360.9	P	4.4e-05	20	20	4904.5	P	5.2e-05	---	---
AFFX-BioC-3_at	20	20	9097.8	P	4.4e-05	20	20	7379.5	P	4.4e-05	20	20	7909.7	P	4.4e-05	20	20	7345.5	P	4.4e-05	20	20	6320.8	P	4.4e-05	20	20	6652.7	P	4.4e-05	---	---
AFFX-BioDn-5_at	20	20	15393.9	P	4.4e-05	20	20	12418.5	P	4.4e-05	20	20	13709.7	P	4.4e-05	20	20	13538.9	P	4.4e-05	20	20	12318.8	P	4.4e-05	20	20	12216.2	P	4.4e-05	---	---
AFFX-BioDn-3_at	20	20	30252.6	P	7e-05	20	20	26507.3	P	7e-05	20	20	28728.5	P	7e-05	20	20	29633.9	P	7e-05	20	20	28502.5	P	7e-05	20	20	26923.1	P	7e-05	---	---
AFFX-CreX-5_at	20	20	84179.3	P	5.2e-05	20	20	75043.5	P	5.2e-05	20	20	79902.5	P	5.2e-05	20	20	81985.7	P	5.2e-05	20	20	73601.3	P	5.2e-05	20	20	76682	P	5.2e-05	---	---
AFFX-CreX-3_at	20	20	90266	P	4.4e-05	20	20	76354.3	P	4.4e-05	20	20	83610.3	P	4.4e-05	20	20	86013.2	P	4.4e-05	20	20	76842.2	P	4.4e-05	20	20	78234.8	P	4.4e-05	---	---
AFFX-DapX-5_at	20	20	4118.9	P	4.4e-05	20	20	2927.4	P	5.2e-05	20	20	3174.7	P	4.4e-05	20	20	3211.5	P	4.4e-05	20	20	3000.8	P	4.4e-05	20	20	3129.2	P	4.4e-05	---	---
AFFX-DapX-M_at	20	20	7736	P	0.000225	20	20	5899.8	P	0.000258	20	20	6392.4	P	0.000297	20	20	6527.6	P	0.000297	20	20	6176.1	P	0.000297	20	20	7173	P	0.000258	---	---
AFFX-DapX-3_at	20	20	10862.6	P	4.4e-05	20	20	8921.1	P	4.4e-05	20	20	10856.9	P	4.4e-05	20	20	10168	P	4.4e-05	20	20	10211.6	P	4.4e-05	20	20	10431.9	P	4.4e-05	---	---
AFFX-LysX-5_at	20	20	710.4	P	7e-05	20	20	659.1	P	7e-05	20	20	762.5	P	8.1e-05	20	20	658.7	P	7e-05	20	20	707.1	P	0.000857	20	20	730.2	P	8.1e-05	---	---
AFFX-LysX-M_at	20	20	990.5	P	0.000446	20	20	658.5	P	0.001248	20	20	734	P	0.00034	20	20	926.3	P	0.000297	20	20	849.7	P	0.00039	20	20	807.6	P	0.000581	---	---
AFFX-LysX-3_at	20	20	2006.7	P	5.2e-05	20	20	1653.3	P	8.1e-05	20	20	1980.3	P	8.1e-05	20	20	1717.6	P	5.2e-05	20	20	1636.2	P	5.2e-05	20	20	1821.6	P	6e-05	---	---
AFFX-PheX-5_at	20	20	929.3	P	4.4e-05	20	20	784	P	4.4e-05	20	20	938.9	P	4.4e-05	20	20	834.1	P	4.4e-05	20	20	802.6	P	7e-05	20	20	912.1	P	5.2e-05	---	---
AFFX-PheX-M_at	20	20	1202.6	P	6e-05	20	20	947.4	P	7e-05	20	20	1015.9	P	4.4e-05	20	20	1199.5	P	7e-05	20	20	912	P	8.1e-05	20	20	1076.2	P	0.00011	---	---
AFFX-PheX-3_at	20	20	1219.8	P	4.4e-05	20	20	1058.8	P	4.4e-05	20	20	1246.5	P	4.4e-05	20	20	1101.4	P	4.4e-05	20	20	1004.9	P	5.2e-05	20	20	1060.3	P	4.4e-05	---	---
AFFX-ThrX-5_at	20	20	739.3	P	0.00011	20	20	581.3	P	0.000127	20	20	578.8	P	0.00039	20	20	688.5	P	0.00034	20	20	704.4	P	0.000389	20	20	686.6	P	0.000147	---	---
AFFX-ThrX-M_at	20	20	1383.4	P	6e-05	20	20	1062	P	0.000127	20	20	1130.5	P	8.1e-05	20	20	1340.3	P	0.00011	20	20	1237.7	P	0.00011	20	20	1234.2	P	9.5e-05	---	---
AFFX-ThrX-3_at	20	20	2584.2	P	4.4e-05	20	20	2200.5	P	4.4e-05	20	20	2499.1	P	4.4e-05	20	20	2496.1	P	4.4e-05	20	20	2297.5	P	4.4e-05	20	20	2506.3	P	4.4e-05	---	---
AFFX-TrpnX-5_at	20	20	94.8	A	0.116113	20	20	25.4	A	0.559374	20	20	58	A	0.313723	20	20	70.9	A	0.195266	20	20	64.3	A	0.327065	20	20	88.2	A	0.165861	---	---
AFFX-TrpnX-M_at	20	20	16.1	A	0.58862	20	20	12.4	A	0.760956	20	20	9.1	A	0.834139	20	20	12.5	A	0.659339	20	20	9.9	A	0.58862	20	20	4.1	A	0.86866	---	---
AFFX-TrpnX-3_at	20	20	31.8	A	0.340661	20	20	8	A	0.737173	20	20	17.2	A	0.52976	20	20	15.7	A	0.724854	20	20	33.7	A	0.175328	20	20	24.8	A	0.340661	---	---
AFFX-r2-Ec-bioB-5_at	11	11	2963.8	P	0.000244	11	11	2327.5	P	0.000244	11	11	2499.9	P	0.000244	11	11	2659.9	P	0.000244	11	11	2602	P	0.000244	11	11	2291	P	0.000244	---	---
AFFX-r2-Ec-bioB-M_at	11	11	3996.2	P	0.000244	11	11	2883	P	0.000244	11	11	3420.6	P	0.000244	11	11	3978.2	P	0.000244	11	11	3355.5	P	0.000244	11	11	3116.7	P	0.000244	---	---
AFFX-r2-Ec-bioB-3_at	11	11	3519.8	P	0.000244	11	11	2777.7	P	0.000244	11	11	2958.4	P	0.000244	11	11	3250.1	P	0.000244	11	11	2998.4	P	0.000244	11	11	2624.5	P	0.000244	---	---
AFFX-r2-Ec-bioC-5_at	11	11	8348.3	P	0.000244	11	11	6759.3	P	0.000244	11	11	7684.3	P	0.000244	11	11	8074.5	P	0.000244	11	11	6465.2	P	0.000244	11	11	6221.2	P	0.000244	---	---
AFFX-r2-Ec-bioC-3_at	11	11	9321.2	P	0.000244	11	11	7138	P	0.000244	11	11	8952.2	P	0.000244	11	11	9687.8	P	0.000244	11	11	8121.5	P	0.000244	11	11	7295	P	0.000244	---	---
AFFX-r2-Ec-bioD-5_at	11	11	34806.7	P	0.000244	11	11	26829.1	P	0.000244	11	11	30646.7	P	0.000244	11	11	33465.3	P	0.000244	11	11	29562.3	P	0.000244	11	11	26150.1	P	0.000244	---	---
AFFX-r2-Ec-bioD-3_at	11	11	44564.3	P	0.000244	11	11	36193.6	P	0.000244	11	11	41948.5	P	0.000244	11	11	43092.8	P	0.000244	11	11	37303.6	P	0.000244	11	11	35592.9	P	0.000244	---	---
AFFX-r2-P1-cre-5_at	11	11	97687.1	P	0.000244	11	11	82612.3	P	0.000244	11	11	90722.4	P	0.000244	11	11	94323.8	P	0.000244	11	11	85268.7	P	0.000244	11	11	83172.4	P	0.000244	---	---
AFFX-r2-P1-cre-3_at	11	11	126472	P	0.000244	11	11	111246	P	0.000244	11	11	122618	P	0.000244	11	11	128831	P	0.000244	11	11	113402	P	0.000244	11	11	108948	P	0.000244	---	---
AFFX-r2-Bs-dap-5_at	11	11	4669.5	P	0.000244	11	11	3374.8	P	0.000244	11	11	3155.2	P	0.000244	11	11	3457.8	P	0.000244	11	11	3250.2	P	0.000244	11	11	3607.5	P	0.000244	---	---
AFFX-r2-Bs-dap-M_at	11	11	9947.4	P	0.000244	11	11	7821.6	P	0.000244	11	11	8544.3	P	0.000244	11	11	8100.8	P	0.000244	11	11	8002.3	P	0.000244	11	11	8269.7	P	0.000244	---	---
AFFX-r2-Bs-dap-3_at	11	11	14749.5	P	0.000244	11	11	13381.4	P	0.000244	11	11	14649.7	P	0.000244	11	11	14994.5	P	0.000244	11	11	13659.4	P	0.000244	11	11	14489	P	0.000244	---	---
AFFX-r2-Bs-lys-5_at	11	11	1042.1	P	0.000244	11	11	891.5	P	0.000244	11	11	991.4	P	0.000244	11	11	972.9	P	0.000244	11	11	961.4	P	0.000244	11	11	1032	P	0.000244	---	---
AFFX-r2-Bs-lys-M_at	11	11	780.6	P	0.000244	11	11	700.1	P	0.000244	11	11	727.9	P	0.000244	11	11	602.2	P	0.000244	11	11	706.6	P	0.000244	11	11	946	P	0.000244	---	---
AFFX-r2-Bs-lys-3_at	11	11	1013.8	P	0.000244	11	11	937.8	P	0.000244	11	11	1128	P	0.000244	11	11	1037.2	P	0.000244	11	11	825.4	P	0.000244	11	11	1128.7	P	0.000244	---	---
AFFX-r2-Bs-phe-5_at	11	11	1293	P	0.000244	11	11	1137.7	P	0.000244	11	11	1186.4	P	0.000244	11	11	1032.9	P	0.000244	11	11	984.9	P	0.000244	11	11	1144.5	P	0.000244	---	---
AFFX-r2-Bs-phe-M_at	11	11	1190.8	P	0.000244	11	11	1278.9	P	0.000244	11	11	1180.9	P	0.000244	11	11	1291	P	0.000244	11	11	1150.1	P	0.000244	11	11	1208.2	P	0.000244	---	---
AFFX-r2-Bs-phe-3_at	11	11	2536.5	P	0.000244	11	11	1930.6	P	0.000244	11	11	2488.3	P	0.000244	11	11	2399.6	P	0.000244	11	11	2053	P	0.000244	11	11	2557.5	P	0.000244	---	---
AFFX-r2-Bs-thr-3_s_at	11	11	3203.5	P	0.000244	11	11	2606.1	P	0.000244	11	11	3321.1	P	0.000244	11	11	2997.6	P	0.000244	11	11	3323.3	P	0.000244	11	11	3339.6	P	0.000244	---	---
AFFX-r2-Bs-thr-M_s_at	11	11	2028.8	P	0.000244	11	11	1426.1	P	0.000732	11	11	1749.7	P	0.000732	11	11	1765.2	P	0.000732	11	11	1858.8	P	0.001953	11	11	1748.8	P	0.000732	---	---
AFFX-r2-Bs-thr-5_s_at	11	11	1328.4	P	0.000244	11	11	665.1	P	0.000244	11	11	697.8	P	0.000244	11	11	939.8	P	0.000244	11	11	836.9	P	0.000244	11	11	761.1	P	0.000244	---	---
AFFX-HUMISGF3A/M97935_5_at	20	20	282.2	P	0.004484	20	20	1048.6	P	0.000509	20	20	497.4	P	0.000972	20	20	959.4	P	0.000662	20	20	285.9	P	0.001796	20	20	1206.9	P	0.000509	signal transducer and activator of transcription 1, 91kDa	STAT1
AFFX-HUMISGF3A/M97935_MA_at	20	20	863.6	P	0.00039	20	20	2243.1	P	9.5e-05	20	20	991.8	P	0.000446	20	20	1765.7	P	0.000147	20	20	1119.7	P	0.001796	20	20	1750.5	P	0.00011	signal transducer and activator of transcription 1, 91kDa	STAT1
AFFX-HUMISGF3A/M97935_MB_at	20	20	1464.9	P	4.4e-05	20	20	4682.8	P	4.4e-05	20	20	2166.8	P	4.4e-05	20	20	3396.9	P	4.4e-05	20	20	2011.4	P	4.4e-05	20	20	3611.9	P	4.4e-05	signal transducer and activator of transcription 1, 91kDa	STAT1
AFFX-HUMISGF3A/M97935_3_at	20	20	8298.1	P	6e-05	20	20	22596	P	4.4e-05	20	20	13269.9	P	4.4e-05	20	20	17944.3	P	4.4e-05	20	20	10623.3	P	4.4e-05	20	20	22215.5	P	4.4e-05	signal transducer and activator of transcription 1, 91kDa	STAT1
AFFX-HUMRGE/M10098_5_at	20	20	53631.9	P	4.4e-05	20	20	63309.6	P	4.4e-05	20	20	42841.5	P	4.4e-05	20	20	59407.9	P	4.4e-05	20	20	38502.1	P	4.4e-05	20	20	75302.3	P	4.4e-05	---	---
AFFX-HUMRGE/M10098_M_at	20	20	35840.5	P	4.4e-05	20	20	43991.5	P	4.4e-05	20	20	28568.8	P	4.4e-05	20	20	41777.8	P	4.4e-05	20	20	28404.4	P	4.4e-05	20	20	54773.9	P	4.4e-05	---	---
AFFX-HUMRGE/M10098_3_at	20	20	27285.3	P	4.4e-05	20	20	36745.9	P	4.4e-05	20	20	19915.1	P	4.4e-05	20	20	35435	P	4.4e-05	20	20	22653.9	P	4.4e-05	20	20	46395	P	4.4e-05	---	---
AFFX-HUMGAPDH/M33197_5_at	20	20	84805.3	P	4.4e-05	20	20	75924.9	P	4.4e-05	20	20	77149.5	P	4.4e-05	20	20	75804.8	P	4.4e-05	20	20	76874.6	P	4.4e-05	20	20	79990	P	4.4e-05	glyceraldehyde-3-phosphate dehydrogenase	GAPDH
AFFX-HUMGAPDH/M33197_M_at	20	20	74908.5	P	4.4e-05	20	20	67267.1	P	4.4e-05	20	20	70837.4	P	4.4e-05	20	20	66726.7	P	4.4e-05	20	20	69045.5	P	4.4e-05	20	20	72236.5	P	4.4e-05	glyceraldehyde-3-phosphate dehydrogenase	GAPDH
AFFX-HUMGAPDH/M33197_3_at	20	20	81536.6	P	4.4e-05	20	20	75943.4	P	4.4e-05	20	20	76637.7	P	4.4e-05	20	20	77587.6	P	4.4e-05	20	20	75731.4	P	4.4e-05	20	20	80259.3	P	4.4e-05	glyceraldehyde-3-phosphate dehydrogenase	GAPDH
AFFX-HSAC07/X00351_5_at	20	20	67409.5	P	4.4e-05	20	20	51621.5	P	4.4e-05	20	20	58573.7	P	4.4e-05	20	20	69147.8	P	4.4e-05	20	20	63096	P	4.4e-05	20	20	55115.2	P	4.4e-05	actin, beta	ACTB
AFFX-HSAC07/X00351_M_at	20	20	80568.2	P	4.4e-05	20	20	61323.5	P	4.4e-05	20	20	72711.1	P	4.4e-05	20	20	79819.4	P	4.4e-05	20	20	71530.8	P	4.4e-05	20	20	68510.6	P	4.4e-05	actin, beta	ACTB
AFFX-HSAC07/X00351_3_at	20	20	96537.7	P	4.4e-05	20	20	77367.4	P	4.4e-05	20	20	90172.2	P	4.4e-05	20	20	95151.4	P	4.4e-05	20	20	87464.5	P	4.4e-05	20	20	85617.1	P	4.4e-05	actin, beta	ACTB
AFFX-M27830_5_at	20	20	14330.9	P	4.4e-05	20	20	23816.8	P	4.4e-05	20	20	14476.9	P	4.4e-05	20	20	23369.1	P	4.4e-05	20	20	16829.2	P	4.4e-05	20	20	53655	P	4.4e-05	---	---
AFFX-M27830_M_at	20	20	6019.9	P	0.00844	20	20	3977.8	P	0.003595	20	20	4212.6	P	0.004998	20	20	4412.5	P	0.006871	20	20	4158.9	P	0.010317	20	20	10734.2	P	0.002867	---	---
AFFX-M27830_3_at	20	20	60.1	A	0.574038	20	20	157.4	A	0.425962	20	20	106.8	A	0.52976	20	20	146	A	0.48511	20	20	63.4	A	0.5	20	20	162.2	A	0.41138	---	---
AFFX-hum_alu_at	69	69	102638	P	0	69	69	87692.6	P	0	69	69	99613.8	P	0	69	69	98762.2	P	0	69	69	93689.8	P	0	69	69	91220.9	P	0	---	---
1007_s_at	16	16	3018.6	P	0.001354	16	16	2007.9	P	0.001892	16	16	2137.9	P	0.002228	16	16	2644.8	P	0.000959	16	16	2241	P	0.001892	16	16	3246.1	P	0.000959	discoidin domain receptor tyrosine kinase 1	DDR1
1053_at	16	16	1460.2	P	0.000266	16	16	989.4	P	0.000673	16	16	1420.4	P	0.000388	16	16	1108.7	P	0.000562	16	16	1205.7	P	0.000388	16	16	1008.5	P	0.000322	replication factor C (activator 1) 2, 40kDa	RFC2
117_at	16	16	223.3	P	0.006532	16	16	135.9	P	0.043968	16	16	176.3	P	0.007534	16	16	223.7	P	0.00418	16	16	108.5	A	0.150527	16	16	101.7	M	0.05447	heat shock 70kDa protein 6 (HSP70B')	HSPA6
121_at	16	16	1732.3	P	0.014937	16	16	1628.2	P	0.009985	16	16	1676.5	P	0.017001	16	16	1826.4	P	0.017001	16	16	1523.6	P	0.014937	16	16	1101.5	P	0.009985	paired box 8	PAX8
1255_g_at	16	16	206.4	A	0.127645	16	16	114.2	P	0.019304	16	16	90.4	A	0.204022	16	16	73.1	A	0.189687	16	16	107.7	P	0.039365	16	16	53.9	A	0.35869	guanylate cyclase activator 1A (retina)	GUCA1A
1294_at	16	16	1067.8	P	0.002228	16	16	815	P	0.003585	16	16	985.7	P	0.000959	16	16	861.9	P	0.001354	16	16	1228.1	P	0.000673	16	16	1093.1	P	0.001141	ubiquitin-like modifier activating enzyme 7	UBA7
1316_at	16	16	511.6	P	0.000388	16	16	527.9	P	0.000673	16	16	484.9	P	0.001354	16	16	625.8	P	0.000803	16	16	512.5	P	0.000266	16	16	348.2	P	0.001354	thyroid hormone receptor, alpha (erythroblastic leukemia viral (v-erb-a) oncogene homolog, avian)	THRA
1320_at	16	16	330.2	A	0.175989	16	16	238.8	A	0.098054	16	16	233.2	A	0.204022	16	16	238.9	A	0.138765	16	16	227.2	A	0.138765	16	16	230.7	A	0.162935	protein tyrosine phosphatase, non-receptor type 21	PTPN21
1405_i_at	14	14	9.9	A	0.834732	14	14	11	A	0.703191	14	14	159.5	M	0.062021	14	14	126.8	A	0.078854	14	14	86.9	A	0.318883	14	14	61.1	A	0.150145	chemokine (C-C motif) ligand 5	CCL5
1431_at	16	16	160.8	P	0.014923	16	16	109.2	P	0.005636	16	16	211.9	P	0.00418	16	16	171.4	P	0.000959	16	16	117.2	P	0.013092	16	16	91.9	P	0.019287	cytochrome P450, family 2, subfamily E, polypeptide 1	CYP2E1
1438_at	16	16	289.2	P	0.048995	16	16	60.5	A	0.581931	16	16	171.8	A	0.107301	16	16	163.1	A	0.35869	16	16	205.7	A	0.175989	16	16	119.4	A	0.378184	EPH receptor B3	EPHB3
1487_at	16	16	1202.8	P	0.021866	16	16	1072.6	P	0.021866	16	16	1246.1	P	0.02786	16	16	1023	P	0.024711	16	16	1444.1	P	0.031336	16	16	1478.2	P	0.02786	estrogen-related receptor alpha	ESRRA
1494_f_at	16	16	280	P	0.043968	16	16	316.9	P	0.039365	16	16	207.6	M	0.060419	16	16	310.6	P	0.035163	16	16	235.9	A	0.066865	16	16	256.7	P	0.031336	cytochrome P450, family 2, subfamily A, polypeptide 6	CYP2A6
1598_g_at	16	16	37919.5	P	0.000219	16	16	31194.9	P	0.000219	16	16	47184.8	P	0.000219	16	16	45119.3	P	0.000219	16	16	42864.9	P	0.000219	16	16	19865.7	P	0.000219	growth arrest-specific 6 /// similar to growth arrest-specific 6	GAS6 /// LOC100133684
160020_at	16	16	10172.8	P	0.000219	16	16	9964.1	P	0.000219	16	16	11848.4	P	0.000219	16	16	11330.7	P	0.000266	16	16	13100.2	P	0.000219	16	16	5079.8	P	0.000219	matrix metallopeptidase 14 (membrane-inserted)	MMP14
1729_at	16	16	2005.1	P	0.000468	16	16	1478.4	P	0.000219	16	16	1742	P	0.000388	16	16	2269.6	P	0.000322	16	16	1797.5	P	0.000468	16	16	1837.5	P	0.000388	TNFRSF1A-associated via death domain	TRADD
1773_at	16	16	586.3	A	0.175989	16	16	359.1	A	0.204022	16	16	338.6	A	0.081337	16	16	423.8	A	0.204022	16	16	359.4	A	0.150527	16	16	299.4	A	0.189687	farnesyltransferase, CAAX box, beta	FNTB
177_at	16	16	70.1	A	0.250724	16	16	118.3	P	0.024711	16	16	59.8	A	0.378184	16	16	35.9	A	0.47938	16	16	47.1	A	0.358668	16	16	140.2	P	0.043968	phospholipase D1, phosphatidylcholine-specific	PLD1
179_at	16	16	1438.2	A	0.175989	16	16	1712.6	A	0.07383	16	16	1519.9	A	0.175989	16	16	1463.9	A	0.150527	16	16	1943.4	A	0.250724	16	16	1761	A	0.098054	postmeiotic segregation increased 2-like 11 pseudogene	PMS2L11
1861_at	16	16	1525.5	P	0.000562	16	16	1392.7	P	0.000805	16	16	1436.9	P	0.000562	16	16	1329.2	P	0.001141	16	16	1470.4	P	0.000959	16	16	1393.3	P	0.000959	BCL2-associated agonist of cell death	BAD
200000_s_at	11	11	4876.3	P	0.000244	11	11	5138	P	0.000244	11	11	5134.2	P	0.000244	11	11	5162.2	P	0.000244	11	11	4985.8	P	0.000244	11	11	5549.2	P	0.000244	PRP8 pre-mRNA processing factor 8 homolog (S. cerevisiae)	PRPF8
200001_at	11	11	19301	P	0.000732	11	11	19831.3	P	0.000732	11	11	19320.1	P	0.000732	11	11	19492.9	P	0.000732	11	11	20241.3	P	0.000732	11	11	18590.7	P	0.000732	calpain, small subunit 1	CAPNS1
200002_at	11	11	49441.3	P	0.000244	11	11	50185.5	P	0.000244	11	11	52976.7	P	0.000244	11	11	50336.9	P	0.000244	11	11	53392.3	P	0.000244	11	11	57635.6	P	0.000244	ribosomal protein L35	RPL35
200003_s_at	11	11	85942.1	P	0.000244	11	11	81219.8	P	0.000244	11	11	81191.7	P	0.000244	11	11	76046.3	P	0.000244	11	11	79840.2	P	0.000244	11	11	79681.3	P	0.000244	ribosomal protein L28	RPL28
200004_at	11	11	47040.1	P	0.000244	11	11	43592.5	P	0.000244	11	11	46810.1	P	0.000244	11	11	39819.1	P	0.000244	11	11	44100.5	P	0.000244	11	11	46611.4	P	0.000244	eukaryotic translation initiation factor 4 gamma, 2	EIF4G2
200005_at	11	11	12837.5	P	0.000244	11	11	17357.5	P	0.000244	11	11	12993.9	P	0.000244	11	11	10671.8	P	0.000244	11	11	14661.2	P	0.000244	11	11	14495.1	P	0.000244	eukaryotic translation initiation factor 3, subunit D	EIF3D
200006_at	11	11	43000.7	P	0.000244	11	11	39668.9	P	0.000244	11	11	42482.8	P	0.000244	11	11	39879.1	P	0.000244	11	11	41176.1	P	0.000244	11	11	45009.2	P	0.000244	Parkinson disease (autosomal recessive, early onset) 7	PARK7
200007_at	11	11	24118.9	P	0.000244	11	11	19609.7	P	0.000244	11	11	22885.6	P	0.000244	11	11	25554.5	P	0.000244	11	11	20477.1	P	0.000244	11	11	26429.4	P	0.000244	signal recognition particle 14kDa (homologous Alu RNA binding protein)	SRP14
200008_s_at	11	11	6942.1	P	0.000244	11	11	5356.7	P	0.000244	11	11	5941	P	0.000244	11	11	4106	P	0.000244	11	11	5545.7	P	0.000244	11	11	6060.7	P	0.000244	GDP dissociation inhibitor 2	GDI2
200009_at	11	11	23869.8	P	0.000244	11	11	19344.2	P	0.000244	11	11	20965.4	P	0.000244	11	11	16014.3	P	0.000244	11	11	19519.4	P	0.000244	11	11	22491.1	P	0.000244	GDP dissociation inhibitor 2	GDI2
200010_at	11	11	55936.5	P	0.000244	11	11	58180.3	P	0.000244	11	11	57245.2	P	0.000244	11	11	50444.1	P	0.000244	11	11	55068.4	P	0.000244	11	11	63810.9	P	0.000244	ribosomal protein L11	RPL11
200011_s_at	11	11	5627.7	P	0.000244	11	11	4894.2	P	0.000244	11	11	5939.8	P	0.000244	11	11	5589.3	P	0.000244	11	11	6151.2	P	0.000244	11	11	4990.1	P	0.000244	ADP-ribosylation factor 3	ARF3
200012_x_at	11	11	60713	P	0.000244	11	11	58084.1	P	0.000244	11	11	60013	P	0.000244	11	11	54803.6	P	0.000244	11	11	54847.4	P	0.000244	11	11	60827.9	P	0.000244	ribosomal protein L21	RPL21
200013_at	11	11	77442.8	P	0.000244	11	11	75952.7	P	0.000244	11	11	79533.3	P	0.000244	11	11	73828.8	P	0.000244	11	11	76001.5	P	0.000244	11	11	84663.2	P	0.000244	ribosomal protein L24	RPL24
200014_s_at	11	11	16222.6	P	0.000244	11	11	13591.2	P	0.000244	11	11	15946.2	P	0.000244	11	11	13139.6	P	0.000244	11	11	12967.9	P	0.000244	11	11	19552.8	P	0.000244	heterogeneous nuclear ribonucleoprotein C (C1/C2)	HNRNPC
200015_s_at	11	11	34998.6	P	0.000732	11	11	30237.4	P	0.000732	11	11	37454.8	P	0.000732	11	11	32231.6	P	0.000732	11	11	33862.5	P	0.000732	11	11	39324.2	P	0.000732	septin 2	2002-09-01
200016_x_at	11	11	56973.4	P	0.000244	11	11	58310.2	P	0.000244	11	11	62293.4	P	0.000244	11	11	49675.5	P	0.000244	11	11	54929.1	P	0.000244	11	11	63846.5	P	0.000244	heterogeneous nuclear ribonucleoprotein A1	HNRNPA1
200017_at	11	11	78789.1	P	0.000244	11	11	79099.1	P	0.000244	11	11	80576	P	0.000244	11	11	73329	P	0.000244	11	11	75140	P	0.000244	11	11	84166.9	P	0.000244	ribosomal protein S27a	RPS27A
200018_at	11	11	73239.5	P	0.000244	11	11	77642.6	P	0.000244	11	11	77376.8	P	0.000244	11	11	68866.4	P	0.000244	11	11	73760	P	0.000244	11	11	85585.6	P	0.000244	ribosomal protein S13	RPS13
200019_s_at	11	11	41832.3	P	0.000244	11	11	44100.6	P	0.000244	11	11	41845.1	P	0.000244	11	11	37527.4	P	0.000244	11	11	41455.8	P	0.000244	11	11	50499.4	P	0.000244	Finkel-Biskis-Reilly murine sarcoma virus (FBR-MuSV) ubiquitously expressed	FAU
200020_at	11	11	9569.6	P	0.000244	11	11	5825.8	P	0.000244	11	11	8679.2	P	0.000244	11	11	7763.5	P	0.000244	11	11	7385.6	P	0.000244	11	11	7886.4	P	0.000244	TAR DNA binding protein	TARDBP
200021_at	11	11	65950.1	P	0.00415	11	11	50928.1	P	0.001953	11	11	63994.3	P	0.001953	11	11	63656.2	P	0.001953	11	11	60649.3	P	0.000244	11	11	51590.6	P	0.005859	cofilin 1 (non-muscle)	CFL1
200022_at	11	11	44094.6	P	0.000244	11	11	50107.7	P	0.000244	11	11	45957.4	P	0.000244	11	11	38325.3	P	0.000244	11	11	46824.1	P	0.000244	11	11	46824.5	P	0.000244	ribosomal protein L18	RPL18
200023_s_at	11	11	32649.1	P	0.000244	11	11	40561.7	P	0.000244	11	11	39066.4	P	0.000244	11	11	35390.1	P	0.000244	11	11	34031	P	0.000244	11	11	46387	P	0.000244	eukaryotic translation initiation factor 3, subunit F	EIF3F
200024_at	11	11	40711	P	0.000732	11	11	43373.5	P	0.000244	11	11	44880.8	P	0.000244	11	11	36780.2	P	0.000244	11	11	40327.2	P	0.000244	11	11	49941.6	P	0.000732	ribosomal protein S5	RPS5
200025_s_at	11	11	79610.3	P	0.000244	11	11	71211.1	P	0.000244	11	11	75882.2	P	0.000244	11	11	79161.1	P	0.000244	11	11	76603.4	P	0.000244	11	11	82570.3	P	0.000244	ribosomal protein L27	RPL27
200026_at	11	11	54521.9	P	0.000244	11	11	54507	P	0.000244	11	11	54045.7	P	0.000244	11	11	52149.3	P	0.000244	11	11	53966.7	P	0.000244	11	11	58846.3	P	0.000244	ribosomal protein L34	RPL34
200027_at	11	11	16016.9	P	0.000244	11	11	22768.6	P	0.000244	11	11	14721.3	P	0.000244	11	11	17342.6	P	0.000244	11	11	17769.5	P	0.000244	11	11	27964.8	P	0.000244	asparaginyl-tRNA synthetase	NARS
200028_s_at	11	11	8244.3	P	0.000244	11	11	9075.8	P	0.000244	11	11	9642.7	P	0.000244	11	11	10525.1	P	0.000244	11	11	8698.5	P	0.000244	11	11	11359.1	P	0.000244	StAR-related lipid transfer (START) domain containing 7	STARD7
200029_at	11	11	60134.5	P	0.000244	11	11	61575.3	P	0.000244	11	11	64687.3	P	0.000244	11	11	58734.2	P	0.000244	11	11	63731.9	P	0.000244	11	11	66375.4	P	0.000244	ribosomal protein L19	RPL19
200030_s_at	11	11	47191.6	P	0.000244	11	11	50211.4	P	0.000244	11	11	45778.9	P	0.000244	11	11	44403.8	P	0.000244	11	11	45518.8	P	0.000244	11	11	48028.7	P	0.000244	solute carrier family 25 (mitochondrial carrier; phosphate carrier), member 3	SLC25A3
200031_s_at	11	11	83183.9	P	0.000244	11	11	79516.2	P	0.000244	11	11	90158.4	P	0.000244	11	11	79244.5	P	0.000244	11	11	81422.9	P	0.000244	11	11	86851.2	P	0.000244	ribosomal protein S11	RPS11
200032_s_at	11	11	69471.4	P	0.000244	11	11	72470.2	P	0.000244	11	11	68565.6	P	0.000244	11	11	67394	P	0.000244	11	11	67644.7	P	0.000244	11	11	76865.3	P	0.000244	ribosomal protein L9	RPL9
200033_at	11	11	35614.2	P	0.000244	11	11	30852.9	P	0.000244	11	11	37410.9	P	0.000244	11	11	34501.3	P	0.000244	11	11	39003.5	P	0.000244	11	11	36366.1	P	0.000244	DEAD (Asp-Glu-Ala-Asp) box polypeptide 5	DDX5
200034_s_at	11	11	64548.5	P	0.000244	11	11	59240.3	P	0.000244	11	11	58093.1	P	0.000244	11	11	59674.2	P	0.000244	11	11	57363.9	P	0.000244	11	11	64858.9	P	0.000244	ribosomal protein L6	RPL6
200035_at	11	11	3230.1	P	0.00293	11	11	3032.4	P	0.001953	11	11	2342.3	P	0.001221	11	11	2987.5	P	0.00293	11	11	3233.6	P	0.00293	11	11	2834.4	P	0.008057	dullard homolog (Xenopus laevis)	DULLARD
200036_s_at	11	11	35311.1	P	0.000244	11	11	37618	P	0.000244	11	11	33773.3	P	0.000244	11	11	29532.8	P	0.000244	11	11	35269	P	0.000244	11	11	42814.5	P	0.000244	ribosomal protein L10a	RPL10A
200037_s_at	11	11	28326.3	P	0.000244	11	11	26849.7	P	0.000244	11	11	23694.1	P	0.000244	11	11	20792.5	P	0.000244	11	11	24158.9	P	0.000244	11	11	23740	P	0.000244	chromobox homolog 3 (HP1 gamma homolog, Drosophila)	CBX3
200038_s_at	11	11	77592.2	P	0.000244	11	11	78881.9	P	0.000244	11	11	73802.1	P	0.000244	11	11	70948.6	P	0.000244	11	11	75403.6	P	0.000244	11	11	87890.7	P	0.000244	ribosomal protein L17	RPL17
200039_s_at	11	11	14055.5	P	0.000244	11	11	12721.4	P	0.000244	11	11	12662.2	P	0.000244	11	11	12221.9	P	0.000244	11	11	13580.5	P	0.000244	11	11	15813.5	P	0.000244	proteasome (prosome, macropain) subunit, beta type, 2	PSMB2
200040_at	11	11	13285.1	P	0.000244	11	11	11564.4	P	0.000244	11	11	13841.3	P	0.000244	11	11	10011.6	P	0.000244	11	11	11319.3	P	0.000244	11	11	13529.4	P	0.000244	KH domain containing, RNA binding, signal transduction associated 1	KHDRBS1
200041_s_at	11	11	4855.2	P	0.000244	11	11	4087.3	P	0.000244	11	11	4506.8	P	0.000244	11	11	4966.4	P	0.000244	11	11	3899.9	P	0.000244	11	11	5160.3	P	0.000244	HLA-B associated transcript 1	BAT1
200042_at	11	11	6242.7	P	0.000244	11	11	5202.9	P	0.000244	11	11	7324.6	P	0.000244	11	11	4758.8	P	0.001221	11	11	5696.5	P	0.000244	11	11	6054.1	P	0.000244	chromosome 22 open reading frame 28	C22orf28
200043_at	11	11	23807.8	P	0.000244	11	11	23463.6	P	0.000244	11	11	23917.3	P	0.000244	11	11	19910	P	0.000244	11	11	21517.1	P	0.000244	11	11	29409.2	P	0.000244	enhancer of rudimentary homolog (Drosophila)	ERH
200044_at	11	11	15462.7	P	0.000244	11	11	14030.9	P	0.000244	11	11	14291.7	P	0.000244	11	11	12868.9	P	0.000244	11	11	14736.8	P	0.000244	11	11	16564.4	P	0.000244	splicing factor, arginine/serine-rich 9	SFRS9
200045_at	11	11	3759.7	P	0.000244	11	11	3415.8	P	0.000244	11	11	3676.1	P	0.000244	11	11	3925.6	P	0.000244	11	11	3971.6	P	0.000244	11	11	3989.3	P	0.000244	ATP-binding cassette, sub-family F (GCN20), member 1	ABCF1
200046_at	11	11	24199.9	P	0.000244	11	11	18014.4	P	0.000244	11	11	24352	P	0.000244	11	11	24547.5	P	0.000244	11	11	20996.4	P	0.000244	11	11	27663.5	P	0.000244	defender against cell death 1	DAD1
200047_s_at	11	11	15786.6	P	0.000244	11	11	15875.5	P	0.000244	11	11	14386.7	P	0.000244	11	11	15983.9	P	0.000244	11	11	14879	P	0.000244	11	11	17280	P	0.000244	YY1 transcription factor	YY1
200048_s_at	11	11	24417	P	0.000244	11	11	22773.4	P	0.000244	11	11	21762.9	P	0.000244	11	11	21972.6	P	0.000244	11	11	20567.2	P	0.000244	11	11	26275.5	P	0.000244	jumping translocation breakpoint	JTB
200049_at	11	11	1428.7	P	0.000244	11	11	1851	P	0.000244	11	11	1700.4	P	0.000732	11	11	1493	P	0.000244	11	11	1473.9	P	0.000244	11	11	1423.3	P	0.000244	MYST histone acetyltransferase 2	MYST2
200050_at	11	11	5576	P	0.000244	11	11	6249.6	P	0.000244	11	11	4618.6	P	0.000244	11	11	4582	P	0.000244	11	11	4580.4	P	0.000732	11	11	6387.7	P	0.000244	zinc finger protein 146	ZNF146
200051_at	11	11	2436.2	P	0.000244	11	11	2087.9	P	0.000244	11	11	2171.1	P	0.000244	11	11	2112.6	P	0.000244	11	11	2573.7	P	0.000244	11	11	2330.6	P	0.000732	squamous cell carcinoma antigen recognized by T cells	SART1
200052_s_at	11	11	10659.1	P	0.000244	11	11	6180.2	P	0.000244	11	11	8274.6	P	0.000244	11	11	6857.7	P	0.000244	11	11	7528.6	P	0.000244	11	11	8268.3	P	0.000244	interleukin enhancer binding factor 2, 45kDa	ILF2
200053_at	11	11	4037.2	P	0.023926	11	11	4480.8	P	0.018555	11	11	4047.4	P	0.018555	11	11	4927.6	P	0.018555	11	11	6018.1	P	0.023926	11	11	2657.4	P	0.00293	sperm associated antigen 7	SPAG7
200054_at	11	11	2982.9	P	0.000244	11	11	3280.6	P	0.000244	11	11	2591.3	P	0.000732	11	11	2309.5	P	0.000244	11	11	3047.3	P	0.000244	11	11	2879.8	P	0.000244	zinc finger protein 259	ZNF259
200055_at	11	11	12911	P	0.000244	11	11	12657.1	P	0.000244	11	11	13792.1	P	0.000244	11	11	13332.3	P	0.000244	11	11	12405.9	P	0.000244	11	11	15483.6	P	0.000244	TAF10 RNA polymerase II, TATA box binding protein (TBP)-associated factor, 30kDa	TAF10
200056_s_at	11	11	5167.1	P	0.000244	11	11	5892.5	P	0.000244	11	11	5272.3	P	0.000244	11	11	6535.8	P	0.000244	11	11	5346.4	P	0.000244	11	11	6147.9	P	0.000244	C1D nuclear receptor co-repressor	C1D
200057_s_at	11	11	20980.9	P	0.000244	11	11	20855.5	P	0.000244	11	11	21628.6	P	0.000244	11	11	20807.5	P	0.000244	11	11	19121.2	P	0.000244	11	11	22145.2	P	0.000244	non-POU domain containing, octamer-binding	NONO
200058_s_at	11	11	6779.7	P	0.000244	11	11	7360.1	P	0.000244	11	11	6415.6	P	0.000244	11	11	6339.6	P	0.000244	11	11	7158	P	0.000244	11	11	6147.1	P	0.000244	small nuclear ribonucleoprotein 200kDa (U5)	SNRNP200
200059_s_at	11	11	59849.9	P	0.000244	11	11	53257.7	P	0.000244	11	11	58196.2	P	0.000244	11	11	60107.9	P	0.000244	11	11	51965.4	P	0.000244	11	11	60120.6	P	0.000244	ras homolog gene family, member A	RHOA
200060_s_at	11	11	8339.9	P	0.000244	11	11	8379	P	0.000244	11	11	7183.4	P	0.000732	11	11	7756.5	P	0.001953	11	11	7970.2	P	0.000244	11	11	8161.5	P	0.000732	RNA binding protein S1, serine-rich domain	RNPS1
200061_s_at	11	11	72265.8	P	0.000244	11	11	68543.6	P	0.000244	11	11	71450	P	0.000244	11	11	66778.1	P	0.000244	11	11	61852.2	P	0.000244	11	11	68754.7	P	0.000244	ribosomal protein S24	RPS24
200062_s_at	11	11	75464.9	P	0.000244	11	11	77341.4	P	0.000244	11	11	78367.7	P	0.000244	11	11	73594.2	P	0.000244	11	11	71765.1	P	0.000244	11	11	80306.3	P	0.000244	ribosomal protein L30	RPL30
200063_s_at	11	11	64291.2	P	0.000244	11	11	61104.6	P	0.000244	11	11	63141.8	P	0.000244	11	11	58549.3	P	0.000244	11	11	60000.6	P	0.000244	11	11	68895.2	P	0.000244	nucleophosmin (nucleolar phosphoprotein B23, numatrin)	NPM1
200064_at	11	11	27675.7	P	0.000244	11	11	25651.4	P	0.000244	11	11	27033.7	P	0.000244	11	11	20138.5	P	0.000732	11	11	26539.2	P	0.000244	11	11	27752.6	P	0.000244	heat shock protein 90kDa alpha (cytosolic), class B member 1	HSP90AB1
200065_s_at	11	11	19753.3	P	0.000244	11	11	16178.8	P	0.000244	11	11	18438.2	P	0.000244	11	11	17731	P	0.000244	11	11	18089.4	P	0.000244	11	11	20996.6	P	0.000244	ADP-ribosylation factor 1	ARF1
200066_at	11	11	3553.3	P	0.000244	11	11	3095.9	P	0.000244	11	11	3565.9	P	0.000244	11	11	3693.6	P	0.000244	11	11	3414.3	P	0.000244	11	11	3925.9	P	0.000244	IK cytokine, down-regulator of HLA II	IK
200067_x_at	11	11	12821.3	P	0.000244	11	11	12504.6	P	0.000244	11	11	14433.5	P	0.000244	11	11	12885.9	P	0.000244	11	11	12664.5	P	0.000244	11	11	14096.5	P	0.000244	sorting nexin 3	SNX3
200068_s_at	11	11	29825.8	P	0.000244	11	11	31674.6	P	0.000244	11	11	24333.8	P	0.000244	11	11	24014.2	P	0.000244	11	11	26139.6	P	0.000244	11	11	27095.6	P	0.000244	calnexin	CANX
200069_at	11	11	686.9	P	0.000732	11	11	987	P	0.000244	11	11	839	P	0.000244	11	11	830.5	P	0.000244	11	11	734.3	P	0.000244	11	11	718.1	P	0.000732	squamous cell carcinoma antigen recognized by T cells 3	SART3
200070_at	11	11	2127.1	P	0.005859	11	11	2451.5	P	0.001953	11	11	2368.4	P	0.00415	11	11	2400.9	P	0.00415	11	11	3018	P	0.001221	11	11	1869	P	0.00415	chromosome 2 open reading frame 24	C2orf24
200071_at	11	11	6971.1	P	0.000244	11	11	7598.9	P	0.000244	11	11	6217.7	P	0.000244	11	11	5858.2	P	0.000244	11	11	6452.3	P	0.000244	11	11	7550.7	P	0.000244	survival motor neuron domain containing 1	SMNDC1
200072_s_at	11	11	10647.5	P	0.000244	11	11	7606.8	P	0.000244	11	11	9604.6	P	0.000244	11	11	8579.7	P	0.000244	11	11	9142.6	P	0.000244	11	11	12223	P	0.000244	heterogeneous nuclear ribonucleoprotein M	HNRNPM
200073_s_at	11	11	18742.1	P	0.000244	11	11	15381.4	P	0.000244	11	11	16029.4	P	0.000244	11	11	12210	P	0.000244	11	11	15682.6	P	0.000244	11	11	15809	P	0.000244	heterogeneous nuclear ribonucleoprotein D (AU-rich element RNA binding protein 1, 37kDa)	HNRNPD
200074_s_at	11	11	35014.5	P	0.000244	11	11	40456.1	P	0.000244	11	11	34617	P	0.000244	11	11	29572.2	P	0.000244	11	11	33439.9	P	0.000244	11	11	40436.4	P	0.000244	ribosomal protein L14 /// ribosomal protein L14 pseudogene 1	RPL14 /// RPL14P1
200075_s_at	11	11	15859.3	P	0.000244	11	11	10117.1	P	0.000244	11	11	14600.9	P	0.000244	11	11	16392	P	0.000244	11	11	13760.8	P	0.000244	11	11	14815.9	P	0.000244	guanylate kinase 1	GUK1
200076_s_at	11	11	2860.4	P	0.000244	11	11	2722.4	P	0.000732	11	11	3523.2	P	0.000244	11	11	3750.9	P	0.000732	11	11	3582.5	P	0.000732	11	11	3267.1	P	0.000732	chromosome 19 open reading frame 50	C19orf50
200077_s_at	11	11	64260.2	P	0.000244	11	11	59976.1	P	0.000244	11	11	64577.8	P	0.000244	11	11	66416	P	0.000244	11	11	58969.9	P	0.000244	11	11	62687	P	0.000244	ornithine decarboxylase antizyme 1	OAZ1
200078_s_at	11	11	8687.4	P	0.000244	11	11	5210.1	P	0.000244	11	11	5774.6	P	0.000732	11	11	7180.4	P	0.000244	11	11	7612.8	P	0.000244	11	11	6880.2	P	0.000244	ATPase, H+ transporting, lysosomal 21kDa, V0 subunit b	ATP6V0B
200079_s_at	11	11	9368.3	P	0.000244	11	11	9282.8	P	0.000244	11	11	8800.1	P	0.000244	11	11	7629	P	0.000244	11	11	8702	P	0.000244	11	11	10877.6	P	0.000244	lysyl-tRNA synthetase	KARS
200080_s_at	11	11	59789.9	P	0.000244	11	11	53941	P	0.000244	11	11	58413.3	P	0.000244	11	11	52402.7	P	0.000244	11	11	51010	P	0.000244	11	11	54577.9	P	0.000244	H3 histone, family 3A /// H3 histone, family 3B (H3.3B) /// H3 histone, family 3A pseudogene	H3F3A /// H3F3B /// LOC440926
200081_s_at	11	11	57096.2	P	0.000244	11	11	64560.8	P	0.000244	11	11	64364.9	P	0.000244	11	11	54708.9	P	0.000244	11	11	58241.7	P	0.000244	11	11	67538.5	P	0.000244	ribosomal protein S6	RPS6
200082_s_at	11	11	45281.2	P	0.000244	11	11	50680	P	0.000244	11	11	49668.8	P	0.000244	11	11	41867.5	P	0.000244	11	11	46102.8	P	0.000244	11	11	59447.3	P	0.000244	ribosomal protein S7 /// ribosomal protein S7 pseudogene 11	RPS7 /// RPS7P11
200083_at	11	11	11911	P	0.000244	11	11	10824.7	P	0.000244	11	11	11277.8	P	0.000244	11	11	12041.6	P	0.000244	11	11	11078.2	P	0.000244	11	11	10094.5	P	0.000244	ubiquitin specific peptidase 22	USP22
200084_at	11	11	15937.9	P	0.000244	11	11	17851.7	P	0.000244	11	11	16086.6	P	0.000244	11	11	16533.8	P	0.000244	11	11	15946.8	P	0.000244	11	11	20098.4	P	0.000244	chromosome 11 open reading frame 58	C11orf58
200085_s_at	11	11	25608.8	P	0.000244	11	11	21771.3	P	0.000244	11	11	25871.8	P	0.000244	11	11	28100.5	P	0.000244	11	11	25146.5	P	0.000244	11	11	37616.9	P	0.000244	transcription elongation factor B (SIII), polypeptide 2 (18kDa, elongin B)	TCEB2
200086_s_at	11	11	19487.4	P	0.000244	11	11	20785.7	P	0.000244	11	11	18859	P	0.000244	11	11	19042.7	P	0.000244	11	11	19974.4	P	0.000244	11	11	23373.9	P	0.000244	cytochrome c oxidase subunit IV isoform 1	COX4I1
200087_s_at	11	11	49643.2	P	0.000244	11	11	42510.6	P	0.000244	11	11	41716.7	P	0.000244	11	11	39135.4	P	0.000244	11	11	42785	P	0.000244	11	11	45311.3	P	0.000244	transmembrane emp24 domain trafficking protein 2	TMED2
200088_x_at	11	11	64622.9	P	0.000244	11	11	68731.4	P	0.000244	11	11	66159.6	P	0.000244	11	11	61461.4	P	0.000244	11	11	62744.8	P	0.000244	11	11	74607.4	P	0.000244	ribosomal protein L12	RPL12
200089_s_at	11	11	62200	P	0.000244	11	11	65239.7	P	0.000244	11	11	61903.6	P	0.000244	11	11	54258.7	P	0.000244	11	11	55652.2	P	0.000244	11	11	68736.1	P	0.000244	ribosomal protein L4	RPL4
200090_at	11	11	10284.3	P	0.000732	11	11	11794.4	P	0.000732	11	11	9917.7	P	0.000732	11	11	10420.8	P	0.000732	11	11	11490.9	P	0.000732	11	11	11673.3	P	0.000732	farnesyltransferase, CAAX box, alpha	FNTA
200091_s_at	11	11	58251	P	0.000244	11	11	59870.9	P	0.000244	11	11	58271.1	P	0.000244	11	11	54137.2	P	0.000244	11	11	58245	P	0.000244	11	11	60123.5	P	0.000244	ribosomal protein S25	RPS25
200092_s_at	11	11	75815.4	P	0.000244	11	11	76298.5	P	0.000244	11	11	74285.2	P	0.000244	11	11	71701.9	P	0.000244	11	11	69120.4	P	0.000244	11	11	75982.3	P	0.000244	ribosomal protein L37	RPL37
200093_s_at	11	11	29558.8	P	0.000244	11	11	29228.2	P	0.000244	11	11	25674.8	P	0.000244	11	11	24624.7	P	0.000244	11	11	27206.8	P	0.000244	11	11	33299.5	P	0.000244	histidine triad nucleotide binding protein 1	HINT1
200094_s_at	11	11	37052.9	P	0.000244	11	11	57657.9	P	0.000244	11	11	46633.5	P	0.000244	11	11	39016.4	P	0.000244	11	11	40503.9	P	0.000244	11	11	58594	P	0.000244	eukaryotic translation elongation factor 2	EEF2
200095_x_at	11	11	78430.9	P	0.000244	11	11	76132.5	P	0.000244	11	11	78321.1	P	0.000244	11	11	74603.7	P	0.000244	11	11	71566.2	P	0.000244	11	11	87266.7	P	0.000244	ribosomal protein S10	RPS10
200096_s_at	11	11	23906	P	0.000244	11	11	24687.9	P	0.000244	11	11	28237.5	P	0.000244	11	11	36643.6	P	0.000244	11	11	25989.2	P	0.000244	11	11	34195.6	P	0.000244	ATPase, H+ transporting, lysosomal 9kDa, V0 subunit e1	ATP6V0E1
200097_s_at	11	11	23675.2	P	0.000244	11	11	24416.4	P	0.000244	11	11	24715.9	P	0.000244	11	11	24473.8	P	0.000244	11	11	23408.6	P	0.000244	11	11	23368.2	P	0.000244	heterogeneous nuclear ribonucleoprotein K	HNRNPK
200098_s_at	11	11	15676.7	P	0.000244	11	11	11361.8	P	0.000244	11	11	14645.2	P	0.000244	11	11	11480.4	P	0.000244	11	11	13637	P	0.000244	11	11	12842.9	P	0.000244	anaphase promoting complex subunit 5	ANAPC5
200099_s_at	11	11	79733.9	P	0.000244	11	11	84345.1	P	0.000244	11	11	82960.2	P	0.000244	11	11	78748.3	P	0.000244	11	11	78785.4	P	0.000244	11	11	92077.2	P	0.000244	ribosomal protein S3A	RPS3A
200593_s_at	11	11	5784.5	P	0.000244	11	11	4841.2	P	0.000244	11	11	5042.7	P	0.000244	11	11	4503.1	P	0.000244	11	11	4935.5	P	0.000244	11	11	5533.6	P	0.000244	heterogeneous nuclear ribonucleoprotein U (scaffold attachment factor A)	HNRNPU
200594_x_at	11	11	16810.3	P	0.000244	11	11	15703.6	P	0.000244	11	11	16781.3	P	0.000244	11	11	13394.8	P	0.000244	11	11	15667.5	P	0.000244	11	11	19329.8	P	0.000244	heterogeneous nuclear ribonucleoprotein U (scaffold attachment factor A)	HNRNPU
200595_s_at	11	11	19960.6	P	0.000244	11	11	21001.6	P	0.000244	11	11	23162.8	P	0.000244	11	11	22103.5	P	0.000244	11	11	21129.2	P	0.000244	11	11	23437.5	P	0.000244	eukaryotic translation initiation factor 3, subunit A	EIF3A
200596_s_at	11	11	5125.8	P	0.000244	11	11	5908.3	P	0.000244	11	11	5261.6	P	0.000244	11	11	6259.1	P	0.000244	11	11	5735.7	P	0.000244	11	11	6621.4	P	0.000244	eukaryotic translation initiation factor 3, subunit A	EIF3A
200597_at	11	11	2014.1	P	0.000244	11	11	2316.6	P	0.000244	11	11	2643.8	P	0.000244	11	11	2100.5	P	0.000244	11	11	2835.5	P	0.000244	11	11	1864.9	P	0.000244	eukaryotic translation initiation factor 3, subunit A	EIF3A
200598_s_at	11	11	23489.4	P	0.000244	11	11	18136.1	P	0.000244	11	11	15258.9	P	0.000244	11	11	7497.5	P	0.000244	11	11	12454.9	P	0.000244	11	11	17021.4	P	0.000244	heat shock protein 90kDa beta (Grp94), member 1	HSP90B1
200599_s_at	11	11	45588	P	0.000244	11	11	50387.7	P	0.000244	11	11	34637	P	0.000244	11	11	27952.3	P	0.000244	11	11	33981.4	P	0.000244	11	11	46706.2	P	0.000244	heat shock protein 90kDa beta (Grp94), member 1	HSP90B1
200600_at	11	11	35584.3	P	0.000244	11	11	24043.3	P	0.000244	11	11	33911.8	P	0.000244	11	11	31690.8	P	0.000244	11	11	33465.8	P	0.000244	11	11	27466.9	P	0.000244	moesin	MSN
200601_at	11	11	5676.3	P	0.000244	11	11	4210	P	0.000244	11	11	5500.7	P	0.000732	11	11	6863.9	P	0.000244	11	11	5504.8	P	0.000732	11	11	6503.6	P	0.000244	actinin, alpha 4	ACTN4
200602_at	11	11	8052	P	0.000244	11	11	9836.8	P	0.000244	11	11	9345.2	P	0.000244	11	11	9136.5	P	0.000244	11	11	9637.4	P	0.000244	11	11	9755.8	P	0.000244	amyloid beta (A4) precursor protein	APP
200603_at	11	11	26937	P	0.000244	11	11	27947.9	P	0.000244	11	11	28350.8	P	0.000244	11	11	28891.9	P	0.000244	11	11	29816.2	P	0.000244	11	11	24117.1	P	0.000244	protein kinase, cAMP-dependent, regulatory, type I, alpha (tissue specific extinguisher 1)	PRKAR1A
200604_s_at	11	11	2129.2	P	0.000244	11	11	1042.2	P	0.000244	11	11	1852.5	P	0.000244	11	11	1481.7	P	0.000244	11	11	1093.2	P	0.000244	11	11	2557	P	0.000244	protein kinase, cAMP-dependent, regulatory, type I, alpha (tissue specific extinguisher 1)	PRKAR1A
200605_s_at	11	11	19904.9	P	0.000244	11	11	16334.7	P	0.000244	11	11	17276.8	P	0.000244	11	11	17061.2	P	0.000244	11	11	17863.3	P	0.000244	11	11	17219.6	P	0.000244	protein kinase, cAMP-dependent, regulatory, type I, alpha (tissue specific extinguisher 1)	PRKAR1A
200606_at	11	11	15707.3	P	0.000244	11	11	15457.8	P	0.000244	11	11	19306.5	P	0.000244	11	11	30892.6	P	0.000244	11	11	13968	P	0.000244	11	11	21251.2	P	0.000244	desmoplakin	DSP
200607_s_at	11	11	2934.3	P	0.001953	11	11	2169.9	P	0.001953	11	11	2718.4	P	0.001221	11	11	1634.4	P	0.001953	11	11	1401	P	0.001953	11	11	2271.8	P	0.001953	RAD21 homolog (S. pombe)	RAD21
200608_s_at	11	11	13594.2	P	0.000244	11	11	12907.6	P	0.000244	11	11	13027.7	P	0.000244	11	11	12306.2	P	0.000244	11	11	11090.2	P	0.000244	11	11	14129.8	P	0.000244	RAD21 homolog (S. pombe)	RAD21
200609_s_at	11	11	24391.2	P	0.000244	11	11	20691.4	P	0.000244	11	11	22733	P	0.000732	11	11	27569.6	P	0.000244	11	11	22990.1	P	0.000244	11	11	24936	P	0.000244	WD repeat domain 1	WDR1
200610_s_at	11	11	20105.7	P	0.000244	11	11	24209	P	0.000244	11	11	23707.5	P	0.000244	11	11	19288.3	P	0.000244	11	11	20638.6	P	0.000244	11	11	24851	P	0.000244	nucleolin	NCL
200611_s_at	11	11	18433.1	P	0.000244	11	11	14118.5	P	0.000244	11	11	16452.2	P	0.000244	11	11	21520.5	P	0.000244	11	11	16527.7	P	0.000244	11	11	19771.5	P	0.000244	WD repeat domain 1	WDR1
200612_s_at	11	11	5226.6	P	0.000244	11	11	6095	P	0.000244	11	11	6463.2	P	0.000244	11	11	5895	P	0.000244	11	11	7194.7	P	0.000244	11	11	6081.4	P	0.000732	adaptor-related protein complex 2, beta 1 subunit	AP2B1
200613_at	11	11	13919.7	P	0.000732	11	11	12598.8	P	0.000244	11	11	13578.5	P	0.000732	11	11	13546.9	P	0.000244	11	11	13325.7	P	0.000732	11	11	14041.9	P	0.000244	adaptor-related protein complex 2, mu 1 subunit	AP2M1
200614_at	11	11	39840.9	P	0.000244	11	11	34441.1	P	0.000244	11	11	44145.2	P	0.000244	11	11	40603.6	P	0.000244	11	11	41380.6	P	0.000244	11	11	35747.6	P	0.000244	clathrin, heavy chain (Hc)	CLTC
200615_s_at	11	11	5028.2	P	0.000732	11	11	4966.7	P	0.000732	11	11	4475.9	P	0.000732	11	11	3694.8	P	0.001953	11	11	4293.8	P	0.001221	11	11	5432.7	P	0.000732	adaptor-related protein complex 2, beta 1 subunit	AP2B1
200616_s_at	11	11	9706.3	P	0.000244	11	11	6555.8	P	0.000732	11	11	7381.5	P	0.000732	11	11	5325.5	P	0.000732	11	11	7408.9	P	0.000732	11	11	8775.5	P	0.001221	malectin	MLEC
200617_at	11	11	2846.6	P	0.000244	11	11	1654.4	P	0.000244	11	11	2566	P	0.000244	11	11	1787.8	P	0.000244	11	11	2404.6	P	0.000244	11	11	2376.1	P	0.000244	malectin	MLEC
200618_at	11	11	30919.8	P	0.000244	11	11	25071.8	P	0.000244	11	11	30555.7	P	0.000244	11	11	39406.4	P	0.000244	11	11	25999.5	P	0.000244	11	11	35039.8	P	0.000244	LIM and SH3 protein 1	LASP1
200619_at	11	11	5812.4	P	0.01416	11	11	3987.8	P	0.018555	11	11	5503.4	P	0.01416	11	11	4216	P	0.018555	11	11	4348.9	P	0.01416	11	11	5200.6	P	0.01416	splicing factor 3b, subunit 2, 145kDa	SF3B2
200620_at	11	11	23794.2	P	0.000244	11	11	25887.9	P	0.000244	11	11	26337	P	0.000244	11	11	27056.6	P	0.000244	11	11	25538	P	0.000244	11	11	17659.6	P	0.000244	transmembrane protein 59	TMEM59
200621_at	11	11	12187.2	P	0.000244	11	11	11667.3	P	0.000244	11	11	13663.9	P	0.000244	11	11	19901.9	P	0.000244	11	11	11162.8	P	0.000244	11	11	15660.9	P	0.000244	cysteine and glycine-rich protein 1	CSRP1
200622_x_at	11	11	5919.8	P	0.000244	11	11	5082.5	P	0.000244	11	11	4477.5	P	0.000244	11	11	6189.7	P	0.000244	11	11	4608.9	P	0.000244	11	11	6126.7	P	0.000244	calmodulin 3 (phosphorylase kinase, delta)	CALM3
200623_s_at	11	11	3244.7	P	0.000732	11	11	2879.1	P	0.001953	11	11	4061.7	P	0.000244	11	11	2662.4	P	0.000732	11	11	3633.4	P	0.000732	11	11	4011.6	P	0.000244	calmodulin 3 (phosphorylase kinase, delta)	CALM3
200624_s_at	11	11	10239.1	P	0.000244	11	11	9935.7	P	0.000244	11	11	8532.6	P	0.000244	11	11	8240.9	P	0.000244	11	11	9574	P	0.000244	11	11	9386.5	P	0.000244	matrin 3	MATR3
200625_s_at	11	11	28788.8	P	0.000244	11	11	23541.5	P	0.000244	11	11	27477.5	P	0.000244	11	11	33865.4	P	0.000244	11	11	27153.7	P	0.000244	11	11	29561.4	P	0.000244	CAP, adenylate cyclase-associated protein 1 (yeast)	CAP1
200626_s_at	11	11	16514.7	P	0.000244	11	11	16804.5	P	0.000244	11	11	16857.9	P	0.000244	11	11	13979.8	P	0.000244	11	11	16390.8	P	0.000244	11	11	19150.5	P	0.000244	matrin 3	MATR3
200627_at	11	11	22664.6	P	0.000244	11	11	20737.8	P	0.000244	11	11	23041.2	P	0.000244	11	11	18977.8	P	0.000244	11	11	20608.1	P	0.000244	11	11	26637.7	P	0.000244	prostaglandin E synthase 3 (cytosolic)	PTGES3
200628_s_at	11	11	1914.4	A	0.111572	11	11	5640.7	P	0.005859	11	11	1293.8	A	0.129639	11	11	2013	A	0.095215	11	11	2194.5	A	0.067627	11	11	3546	P	0.008057	tryptophanyl-tRNA synthetase	WARS
200629_at	11	11	3839	P	0.000244	11	11	11812.1	P	0.000244	11	11	3536.4	P	0.000244	11	11	4824.3	P	0.000244	11	11	5028.3	P	0.000244	11	11	9921.5	P	0.000244	tryptophanyl-tRNA synthetase	WARS
200630_x_at	11	11	24283.8	P	0.000244	11	11	27021.6	P	0.000244	11	11	27802.7	P	0.000244	11	11	22624.1	P	0.000244	11	11	25562.7	P	0.000244	11	11	31133.2	P	0.000244	SET nuclear oncogene	SET
200631_s_at	11	11	15605.4	P	0.000244	11	11	17065.3	P	0.000244	11	11	17548.5	P	0.000244	11	11	13814.3	P	0.000244	11	11	15765.1	P	0.000244	11	11	20142.9	P	0.000244	SET nuclear oncogene	SET
200632_s_at	11	11	7705.4	P	0.000244	11	11	15988.9	P	0.000244	11	11	9484.6	P	0.000244	11	11	12465.7	P	0.000244	11	11	10008.1	P	0.000732	11	11	9326.2	P	0.000732	N-myc downstream regulated 1	NDRG1
200633_at	11	11	65057.1	P	0.000244	11	11	56023.3	P	0.000244	11	11	67084.3	P	0.000244	11	11	66219.4	P	0.000244	11	11	59028.2	P	0.000244	11	11	66391.5	P	0.000244	ubiquitin B	UBB
200634_at	11	11	36044.2	P	0.000244	11	11	27695.5	P	0.000244	11	11	37369	P	0.000244	11	11	32378.1	P	0.000244	11	11	34115	P	0.000244	11	11	36031.2	P	0.000244	profilin 1	PFN1
200635_s_at	11	11	1403.1	P	0.000732	11	11	1014.8	P	0.000732	11	11	886.1	P	0.001221	11	11	1018.6	P	0.000732	11	11	1164.1	P	0.000732	11	11	654.2	P	0.001221	protein tyrosine phosphatase, receptor type, F	PTPRF
200636_s_at	11	11	4369.4	P	0.000244	11	11	3635.8	P	0.005859	11	11	4068.4	P	0.005859	11	11	3749.6	P	0.005859	11	11	3581.8	P	0.000732	11	11	2643.9	P	0.008057	protein tyrosine phosphatase, receptor type, F	PTPRF
200637_s_at	11	11	915.7	P	0.001953	11	11	560.4	P	0.001953	11	11	597.4	P	0.000244	11	11	691.5	P	0.005859	11	11	707.5	P	0.001953	11	11	396.3	P	0.00415	protein tyrosine phosphatase, receptor type, F	PTPRF
200638_s_at	11	11	32621.2	P	0.000244	11	11	27150.7	P	0.000244	11	11	27822.2	P	0.000244	11	11	29983.4	P	0.000244	11	11	28548.5	P	0.000244	11	11	29476.6	P	0.000244	tyrosine 3-monooxygenase/tryptophan 5-monooxygenase activation protein, zeta polypeptide	YWHAZ
200639_s_at	11	11	23284.7	P	0.000244	11	11	20086.1	P	0.000244	11	11	23498.6	P	0.000244	11	11	19585.7	P	0.000244	11	11	24591.6	P	0.000244	11	11	19061.3	P	0.000244	tyrosine 3-monooxygenase/tryptophan 5-monooxygenase activation protein, zeta polypeptide	YWHAZ
200640_at	11	11	22046.7	P	0.000244	11	11	15675.6	P	0.000244	11	11	19679.8	P	0.000244	11	11	16662.6	P	0.000244	11	11	20422.3	P	0.000244	11	11	15100.2	P	0.000244	tyrosine 3-monooxygenase/tryptophan 5-monooxygenase activation protein, zeta polypeptide	YWHAZ
200641_s_at	11	11	13024.2	P	0.000244	11	11	12349.1	P	0.000244	11	11	12571.7	P	0.000244	11	11	12072.5	P	0.000244	11	11	12505.9	P	0.000244	11	11	12247	P	0.000244	tyrosine 3-monooxygenase/tryptophan 5-monooxygenase activation protein, zeta polypeptide	YWHAZ
200642_at	11	11	30699.7	P	0.000244	11	11	35476.6	P	0.000244	11	11	36925	P	0.000244	11	11	34658.2	P	0.000244	11	11	37064.5	P	0.000244	11	11	39384.9	P	0.000244	superoxide dismutase 1, soluble	SOD1
200643_at	11	11	10590.9	P	0.000732	11	11	8842.7	P	0.000732	11	11	10107.9	P	0.000244	11	11	8835.8	P	0.000732	11	11	9662.6	P	0.000732	11	11	8951.2	P	0.000732	high density lipoprotein binding protein	HDLBP
200644_at	11	11	767.6	P	0.000732	11	11	775.2	P	0.000732	11	11	1048.6	P	0.000732	11	11	358.6	P	0.00293	11	11	659.7	P	0.000732	11	11	436.2	P	0.000732	MARCKS-like 1	MARCKSL1
200645_at	11	11	30945	P	0.000244	11	11	34609.7	P	0.000244	11	11	33618.6	P	0.000244	11	11	32182.4	P	0.000244	11	11	31704.9	P	0.000244	11	11	32059.8	P	0.000244	GABA(A) receptor-associated protein	GABARAP
200646_s_at	11	11	660.7	P	0.005859	11	11	940	P	0.000732	11	11	771.6	P	0.00293	11	11	886	P	0.00293	11	11	755.7	P	0.008057	11	11	417.9	P	0.010742	nucleobindin 1	NUCB1
200647_x_at	11	11	15440.7	P	0.000244	11	11	23920.9	P	0.000244	11	11	19067.9	P	0.000244	11	11	20769.2	P	0.000244	11	11	23049.7	P	0.000244	11	11	29104.1	P	0.000244	eukaryotic translation initiation factor 3, subunit C /// eukaryotic translation initiation factor 3, subunit C-like	EIF3C /// EIF3CL
200648_s_at	11	11	1580.7	P	0.001221	11	11	1307.9	P	0.000732	11	11	1465.7	P	0.000732	11	11	1346.2	P	0.001953	11	11	1016	P	0.001221	11	11	2850.8	P	0.000244	glutamate-ammonia ligase (glutamine synthetase)	GLUL
200649_at	11	11	1803.3	P	0.000732	11	11	2051	P	0.000244	11	11	1740.2	P	0.000732	11	11	1927.2	P	0.005859	11	11	1914.5	P	0.000244	11	11	1262.4	P	0.000244	nucleobindin 1	NUCB1
200650_s_at	11	11	83418.2	P	0.000244	11	11	78499.6	P	0.000244	11	11	86674.3	P	0.000244	11	11	92400.8	P	0.000244	11	11	80910.3	P	0.000244	11	11	76808.6	P	0.000244	lactate dehydrogenase A	LDHA
200651_at	11	11	53858.4	P	0.000244	11	11	66721.9	P	0.000244	11	11	60568.4	P	0.000244	11	11	47362.5	P	0.000244	11	11	57403.4	P	0.000244	11	11	65211.9	P	0.000244	guanine nucleotide binding protein (G protein), beta polypeptide 2-like 1	GNB2L1
200652_at	11	11	28620.2	P	0.000244	11	11	23269.8	P	0.000244	11	11	27178.1	P	0.000244	11	11	20535.9	P	0.000244	11	11	29888.8	P	0.000244	11	11	21300.2	P	0.000244	signal sequence receptor, beta (translocon-associated protein beta)	SSR2
200653_s_at	11	11	26960.1	P	0.000244	11	11	23411.9	P	0.000244	11	11	33706.2	P	0.000244	11	11	31014.8	P	0.000244	11	11	25265.2	P	0.000244	11	11	26681.2	P	0.000244	calmodulin 1 (phosphorylase kinase, delta)	CALM1
200654_at	11	11	63226.8	P	0.010742	11	11	56431.1	P	0.008057	11	11	57416.7	P	0.005859	11	11	51142.5	P	0.00415	11	11	57120	P	0.00415	11	11	50290.7	P	0.008057	prolyl 4-hydroxylase, beta polypeptide	P4HB
200655_s_at	11	11	28302	P	0.000244	11	11	22395.7	P	0.000244	11	11	34670.7	P	0.000244	11	11	29912.5	P	0.000244	11	11	28648.4	P	0.000244	11	11	35939.4	P	0.000244	calmodulin 1 (phosphorylase kinase, delta)	CALM1
200656_s_at	11	11	24395.1	P	0.000244	11	11	20606.9	P	0.000244	11	11	19852.5	P	0.000244	11	11	16292.4	P	0.000244	11	11	22083.3	P	0.000244	11	11	15403.3	P	0.000244	prolyl 4-hydroxylase, beta polypeptide	P4HB
200657_at	11	11	19587.2	P	0.000244	11	11	21025	P	0.000244	11	11	21423.3	P	0.000244	11	11	15916.2	P	0.000244	11	11	18663.1	P	0.000244	11	11	24734.7	P	0.000244	solute carrier family 25 (mitochondrial carrier; adenine nucleotide translocator), member 5	SLC25A5
200658_s_at	11	11	4846.5	P	0.000244	11	11	3710.7	P	0.000244	11	11	3997.9	P	0.000244	11	11	3808.9	P	0.000244	11	11	3822	P	0.000244	11	11	6891.7	P	0.000244	prohibitin	PHB
200659_s_at	11	11	1315.8	P	0.000244	11	11	1398.9	P	0.000732	11	11	1512.4	P	0.000244	11	11	1149.7	P	0.000244	11	11	1225.9	P	0.000244	11	11	1508.7	P	0.000244	prohibitin	PHB
200660_at	11	11	38340.6	P	0.000244	11	11	38866.4	P	0.000244	11	11	48787.8	P	0.000732	11	11	47000.1	P	0.000244	11	11	44678.8	P	0.000732	11	11	45108.9	P	0.001953	S100 calcium binding protein A11	S100A11
200661_at	11	11	11075.6	P	0.000244	11	11	10688.8	P	0.000244	11	11	13438.7	P	0.000244	11	11	10425.3	P	0.000244	11	11	11415.8	P	0.000244	11	11	9254.6	P	0.000244	cathepsin A	CTSA
200662_s_at	11	11	21934.2	P	0.000244	11	11	25747.3	P	0.000244	11	11	23527.5	P	0.000244	11	11	24312.5	P	0.000244	11	11	24745.8	P	0.000244	11	11	25612.5	P	0.000244	translocase of outer mitochondrial membrane 20 homolog (yeast)	TOMM20
200663_at	11	11	69309.4	P	0.000244	11	11	63029.7	P	0.000244	11	11	70870.4	P	0.000244	11	11	65039.2	P	0.000244	11	11	67303	P	0.000244	11	11	62301.9	P	0.000244	CD63 molecule	CD63
200664_s_at	11	11	1600.3	P	0.01416	11	11	1376.8	P	0.018555	11	11	1437.1	P	0.01416	11	11	1926	P	0.023926	11	11	1412	P	0.018555	11	11	1743.1	P	0.00415	DnaJ (Hsp40) homolog, subfamily B, member 1	DNAJB1
200665_s_at	11	11	74776.5	P	0.000244	11	11	60901.9	P	0.000244	11	11	66069.4	P	0.000244	11	11	70923.4	P	0.000244	11	11	67292.5	P	0.000244	11	11	56779.4	P	0.000244	secreted protein, acidic, cysteine-rich (osteonectin)	SPARC
200666_s_at	11	11	3139.5	P	0.000244	11	11	3149.8	P	0.000244	11	11	3356	P	0.000244	11	11	3747.2	P	0.000244	11	11	3129.9	P	0.000244	11	11	3705.7	P	0.000244	DnaJ (Hsp40) homolog, subfamily B, member 1	DNAJB1
200667_at	11	11	11275	P	0.000244	11	11	14288.5	P	0.000244	11	11	10948.1	P	0.000244	11	11	12311	P	0.000244	11	11	11182.7	P	0.000244	11	11	13340	P	0.000244	ubiquitin-conjugating enzyme E2D 3 (UBC4/5 homolog, yeast)	UBE2D3
200668_s_at	11	11	25553.3	P	0.000244	11	11	30173.1	P	0.000244	11	11	26747.2	P	0.000244	11	11	29096.7	P	0.000244	11	11	26527.3	P	0.000244	11	11	31125.5	P	0.000244	ubiquitin-conjugating enzyme E2D 3 (UBC4/5 homolog, yeast)	UBE2D3
200669_s_at	11	11	17681.8	P	0.000244	11	11	17875.1	P	0.000244	11	11	20783.9	P	0.000244	11	11	18260.2	P	0.000244	11	11	18624.2	P	0.000244	11	11	17549	P	0.000244	ubiquitin-conjugating enzyme E2D 3 (UBC4/5 homolog, yeast)	UBE2D3
200670_at	11	11	8763.3	P	0.000244	11	11	11300.9	P	0.000244	11	11	6081.7	P	0.000244	11	11	7037.3	P	0.000244	11	11	7852.5	P	0.000244	11	11	7006.2	P	0.000244	X-box binding protein 1	XBP1
200671_s_at	11	11	441.1	A	0.111572	11	11	323.8	A	0.171387	11	11	437.1	A	0.080566	11	11	417.4	A	0.129639	11	11	424.6	A	0.27417	11	11	580.5	A	0.067627	spectrin, beta, non-erythrocytic 1	SPTBN1
200672_x_at	11	11	1967.8	P	0.000244	11	11	2212.5	P	0.000244	11	11	2583	P	0.000244	11	11	2903.7	P	0.000244	11	11	2613.6	P	0.000732	11	11	2816.2	P	0.000244	spectrin, beta, non-erythrocytic 1	SPTBN1
200673_at	11	11	49447.5	P	0.000244	11	11	50220.4	P	0.000244	11	11	49005.4	P	0.000244	11	11	51954.9	P	0.000244	11	11	47922.6	P	0.000244	11	11	50032.3	P	0.000244	lysosomal protein transmembrane 4 alpha	LAPTM4A
200674_s_at	11	11	56116.7	P	0.000244	11	11	55413.5	P	0.000244	11	11	57168.3	P	0.000244	11	11	52138.8	P	0.000244	11	11	52600	P	0.000244	11	11	60513.3	P	0.000244	ribosomal protein L32	RPL32
200675_at	11	11	46186.3	P	0.000244	11	11	49859.4	P	0.000244	11	11	51666.7	P	0.000244	11	11	46633	P	0.000244	11	11	49423.5	P	0.000244	11	11	43980.5	P	0.000244	CD81 molecule	CD81
200676_s_at	11	11	613	P	0.000244	11	11	1074.9	P	0.000244	11	11	1179.1	P	0.000244	11	11	841	P	0.000732	11	11	1078.7	P	0.000732	11	11	1353.5	P	0.000244	ubiquitin-conjugating enzyme E2L 3	UBE2L3
200677_at	11	11	50949.5	P	0.000244	11	11	46928.7	P	0.000244	11	11	45280.3	P	0.000244	11	11	50794	P	0.000244	11	11	46118.4	P	0.000244	11	11	28074.8	P	0.000244	pituitary tumor-transforming 1 interacting protein	PTTG1IP
200678_x_at	11	11	6218.2	P	0.000732	11	11	7163.6	P	0.000244	11	11	8249.9	P	0.000244	11	11	8103.5	P	0.000732	11	11	7780.6	P	0.000732	11	11	5841	P	0.000732	granulin	GRN
200679_x_at	11	11	11199.5	P	0.000244	11	11	6549.3	P	0.000244	11	11	11489.6	P	0.000244	11	11	6297.9	P	0.000244	11	11	7703.1	P	0.000244	11	11	8645.5	P	0.000244	high-mobility group box 1	HMGB1
200680_x_at	11	11	34951.5	P	0.000244	11	11	22320.5	P	0.000244	11	11	33432.4	P	0.000244	11	11	24807.7	P	0.000244	11	11	28330.7	P	0.000244	11	11	30164.1	P	0.000244	high-mobility group box 1	HMGB1
200681_at	11	11	11569.8	P	0.000244	11	11	10725.9	P	0.000244	11	11	12235.1	P	0.000244	11	11	10431.4	P	0.000244	11	11	11197.5	P	0.000244	11	11	11645.8	P	0.000244	glyoxalase I	GLO1
200682_s_at	11	11	19929.5	P	0.000244	11	11	12997.6	P	0.000244	11	11	19318.7	P	0.000244	11	11	18216.7	P	0.000244	11	11	17737.2	P	0.000244	11	11	17865.9	P	0.000244	ubiquitin-conjugating enzyme E2L 3	UBE2L3
200683_s_at	11	11	4446	P	0.000244	11	11	3975.5	P	0.000244	11	11	4323.6	P	0.000244	11	11	4386.8	P	0.000244	11	11	4065.9	P	0.000244	11	11	4961	P	0.000244	ubiquitin-conjugating enzyme E2L 3	UBE2L3
200684_s_at	11	11	1754	P	0.000244	11	11	1952.1	P	0.000244	11	11	2251.3	P	0.000244	11	11	1699.1	P	0.000732	11	11	1817.9	P	0.001953	11	11	2165.5	P	0.000732	ubiquitin-conjugating enzyme E2L 3	UBE2L3
200685_at	11	11	2025.4	P	0.000732	11	11	1350.2	P	0.000244	11	11	1958	P	0.000244	11	11	1389.2	P	0.000244	11	11	1987.3	P	0.000244	11	11	1675.1	P	0.000244	splicing factor, arginine/serine-rich 11	SFRS11
200686_s_at	11	11	21763.2	P	0.000244	11	11	19646.3	P	0.000244	11	11	19888.9	P	0.000244	11	11	17745.1	P	0.000244	11	11	19464.3	P	0.000244	11	11	18957.8	P	0.000244	splicing factor, arginine/serine-rich 11	SFRS11
200687_s_at	11	11	2637.1	P	0.000244	11	11	2539.1	P	0.000244	11	11	2750	P	0.000244	11	11	1926.5	P	0.000244	11	11	2147.6	P	0.000244	11	11	4029.4	P	0.000244	splicing factor 3b, subunit 3, 130kDa	SF3B3
200688_at	11	11	548.7	A	0.129639	11	11	694	P	0.010742	11	11	778.7	P	0.01416	11	11	802.9	P	0.030273	11	11	620.1	P	0.037598	11	11	879.1	P	0.008057	splicing factor 3b, subunit 3, 130kDa	SF3B3
200689_x_at	11	11	48435.5	P	0.000244	11	11	51993.8	P	0.000244	11	11	53469.8	P	0.000244	11	11	44571.2	P	0.000244	11	11	49681.8	P	0.000244	11	11	54182.9	P	0.000244	eukaryotic translation elongation factor 1 gamma	EEF1G
200690_at	11	11	1132.5	P	0.001221	11	11	2673.9	P	0.000732	11	11	1223.9	P	0.005859	11	11	1208	P	0.001221	11	11	1620.6	P	0.00293	11	11	2232.1	P	0.000732	heat shock 70kDa protein 9 (mortalin)	HSPA9
200691_s_at	11	11	9318.9	P	0.000244	11	11	18971.1	P	0.000244	11	11	10560.6	P	0.000244	11	11	9332.9	P	0.000244	11	11	13053	P	0.000244	11	11	16829.1	P	0.000244	heat shock 70kDa protein 9 (mortalin)	HSPA9
200692_s_at	11	11	4848.9	P	0.000244	11	11	7678	P	0.000244	11	11	4636.3	P	0.000244	11	11	3716.6	P	0.000244	11	11	5719.9	P	0.000244	11	11	7134.6	P	0.000244	heat shock 70kDa protein 9 (mortalin)	HSPA9
200693_at	11	11	36006.1	P	0.000244	11	11	35471.6	P	0.000244	11	11	43150.6	P	0.000244	11	11	35062.8	P	0.000244	11	11	37351.8	P	0.000244	11	11	37921.1	P	0.000244	tyrosine 3-monooxygenase/tryptophan 5-monooxygenase activation protein, theta polypeptide	YWHAQ
200694_s_at	11	11	5924.7	P	0.000244	11	11	7205	P	0.000244	11	11	7700.1	P	0.000244	11	11	9097.3	P	0.000244	11	11	7248.3	P	0.000244	11	11	6766.4	P	0.000244	DEAD (Asp-Glu-Ala-Asp) box polypeptide 24	DDX24
200695_at	11	11	1529	P	0.001953	11	11	1919.3	P	0.001953	11	11	2370.7	P	0.008057	11	11	2162.7	P	0.001953	11	11	2525.6	P	0.00293	11	11	1400.6	P	0.000244	protein phosphatase 2 (formerly 2A), regulatory subunit A, alpha isoform	PPP2R1A
200696_s_at	11	11	18037.7	P	0.000244	11	11	14992.4	P	0.000244	11	11	21388.9	P	0.000244	11	11	24523.4	P	0.000244	11	11	24029.6	P	0.000244	11	11	17088.9	P	0.000244	gelsolin (amyloidosis, Finnish type)	GSN
200697_at	11	11	8113.3	P	0.000244	11	11	10275.1	P	0.000244	11	11	8418.3	P	0.000244	11	11	9909.7	P	0.000732	11	11	9085.6	P	0.000244	11	11	9958.5	P	0.000732	hexokinase 1	HK1
200698_at	11	11	45198.9	P	0.000244	11	11	30673.1	P	0.000244	11	11	34794.4	P	0.000244	11	11	38829.3	P	0.000244	11	11	36941.1	P	0.000244	11	11	34649.9	P	0.000244	KDEL (Lys-Asp-Glu-Leu) endoplasmic reticulum protein retention receptor 2	KDELR2
200699_at	11	11	26260.9	P	0.000244	11	11	16253.5	P	0.000244	11	11	20305.5	P	0.000244	11	11	21314.1	P	0.000244	11	11	19236.2	P	0.000244	11	11	18932.1	P	0.000244	KDEL (Lys-Asp-Glu-Leu) endoplasmic reticulum protein retention receptor 2	KDELR2
200700_s_at	11	11	39119.9	P	0.000244	11	11	19367.6	P	0.000244	11	11	24899.7	P	0.000244	11	11	23613.1	P	0.000244	11	11	27927.5	P	0.000244	11	11	27460.9	P	0.000244	KDEL (Lys-Asp-Glu-Leu) endoplasmic reticulum protein retention receptor 2	KDELR2
200701_at	11	11	12442.9	P	0.000244	11	11	14953.5	P	0.000244	11	11	16652.3	P	0.000244	11	11	16624.3	P	0.000244	11	11	16160.6	P	0.000244	11	11	9704.2	P	0.000244	Niemann-Pick disease, type C2	NPC2
200702_s_at	11	11	2011.9	P	0.000244	11	11	1544.5	P	0.000244	11	11	1995.7	P	0.000244	11	11	1580	P	0.000244	11	11	1545.6	P	0.000732	11	11	1599.7	P	0.000244	DEAD (Asp-Glu-Ala-Asp) box polypeptide 24	DDX24
200703_at	11	11	43786.8	P	0.000244	11	11	33391.1	P	0.000244	11	11	45550.1	P	0.000244	11	11	42095	P	0.000244	11	11	37219.9	P	0.000244	11	11	47714.2	P	0.000244	dynein, light chain, LC8-type 1	DYNLL1
200704_at	11	11	4420	P	0.000244	11	11	4902	P	0.000244	11	11	5539.8	P	0.000244	11	11	7279.4	P	0.000244	11	11	5005.5	P	0.000244	11	11	4574.8	P	0.000244	lipopolysaccharide-induced TNF factor	LITAF
200705_s_at	11	11	43304.9	P	0.000244	11	11	43458.2	P	0.000244	11	11	41600.4	P	0.000244	11	11	35344.4	P	0.000244	11	11	39379	P	0.000244	11	11	55294	P	0.000244	eukaryotic translation elongation factor 1 beta 2	EEF1B2
200706_s_at	11	11	2813.8	P	0.000244	11	11	4263.5	P	0.000244	11	11	4478.1	P	0.000244	11	11	5662.3	P	0.000244	11	11	3462.4	P	0.000244	11	11	3361.6	P	0.000244	lipopolysaccharide-induced TNF factor	LITAF
200707_at	11	11	522.4	P	0.030273	11	11	782.6	P	0.00415	11	11	818.8	P	0.00293	11	11	510.1	P	0.010742	11	11	641.1	P	0.010742	11	11	526	P	0.001953	protein kinase C substrate 80K-H	PRKCSH
200708_at	11	11	5297.4	P	0.000244	11	11	3533.2	P	0.000244	11	11	5083.1	P	0.000244	11	11	3549.2	P	0.000732	11	11	4779.1	P	0.000244	11	11	4288.1	P	0.000244	glutamic-oxaloacetic transaminase 2, mitochondrial (aspartate aminotransferase 2)	GOT2
200709_at	11	11	13204	P	0.000244	11	11	11678.6	P	0.000244	11	11	14379.3	P	0.000244	11	11	11913.4	P	0.000244	11	11	16478.4	P	0.000244	11	11	17878.6	P	0.000244	FK506 binding protein 1A, 12kDa	FKBP1A
200710_at	11	11	6369.7	P	0.000244	11	11	5712.1	P	0.000244	11	11	10789.6	P	0.000244	11	11	5117	P	0.000244	11	11	7236	P	0.000244	11	11	5126.1	P	0.000244	acyl-Coenzyme A dehydrogenase, very long chain	ACADVL
200711_s_at	11	11	7013.6	P	0.000244	11	11	6251.5	P	0.000244	11	11	7776.8	P	0.000244	11	11	8032.1	P	0.000244	11	11	7250	P	0.000244	11	11	7371.1	P	0.000244	S-phase kinase-associated protein 1	SKP1
200712_s_at	11	11	2176.2	P	0.000244	11	11	1454.3	P	0.000732	11	11	1922.6	P	0.000244	11	11	1838.4	P	0.000244	11	11	1691.4	P	0.000244	11	11	1956.7	P	0.000244	microtubule-associated protein, RP/EB family, member 1	MAPRE1
200713_s_at	11	11	8273.5	P	0.000244	11	11	6399.3	P	0.000244	11	11	8243.6	P	0.000244	11	11	7546.8	P	0.000244	11	11	7093.8	P	0.000244	11	11	7976.7	P	0.000244	microtubule-associated protein, RP/EB family, member 1	MAPRE1
200714_x_at	11	11	4113.8	P	0.000244	11	11	6202.7	P	0.000244	11	11	4865.3	P	0.000244	11	11	5364.5	P	0.000244	11	11	5036.7	P	0.000244	11	11	4048.8	P	0.000244	osteosarcoma amplified 9, endoplasmic reticulum associated protein	OS9
200715_x_at	11	11	30715.8	P	0.000244	11	11	44992.8	P	0.000244	11	11	40730.8	P	0.000244	11	11	29537.8	P	0.000244	11	11	35111.2	P	0.000244	11	11	43492.2	P	0.000244	ribosomal protein L13a	RPL13A
200716_x_at	11	11	67377.4	P	0.000244	11	11	68963.3	P	0.000244	11	11	72150.3	P	0.000244	11	11	63368.8	P	0.000244	11	11	67181.9	P	0.000244	11	11	69516.3	P	0.000244	ribosomal protein L13a	RPL13A
200717_x_at	11	11	80521.7	P	0.000244	11	11	85032.9	P	0.000244	11	11	83477.3	P	0.000244	11	11	74285.4	P	0.000244	11	11	76467	P	0.000244	11	11	91455	P	0.000244	ribosomal protein L7	RPL7
200718_s_at	11	11	66956.1	P	0.000244	11	11	57843.2	P	0.000244	11	11	63447.1	P	0.000244	11	11	68649.7	P	0.000244	11	11	60624.9	P	0.000244	11	11	73326.3	P	0.000244	S-phase kinase-associated protein 1	SKP1
200719_at	11	11	933.3	P	0.000732	11	11	925	P	0.000244	11	11	1360.3	P	0.000244	11	11	1005.3	P	0.000732	11	11	1103.8	P	0.000244	11	11	812.1	P	0.000732	S-phase kinase-associated protein 1	SKP1
200720_s_at	11	11	4567.7	P	0.000244	11	11	2835.6	P	0.000244	11	11	3028	P	0.000244	11	11	3933.7	P	0.000244	11	11	3304.5	P	0.000244	11	11	3036.1	P	0.000244	ARP1 actin-related protein 1 homolog A, centractin alpha (yeast)	ACTR1A
200721_s_at	11	11	4320.4	P	0.000732	11	11	3118.9	P	0.000732	11	11	4682	P	0.000244	11	11	4465.2	P	0.000244	11	11	4335.5	P	0.000732	11	11	3488.7	P	0.000732	ARP1 actin-related protein 1 homolog A, centractin alpha (yeast)	ACTR1A
200722_s_at	11	11	3096.2	P	0.000244	11	11	2842.2	P	0.000244	11	11	2973.2	P	0.000244	11	11	2746.3	P	0.001221	11	11	3263.9	P	0.000244	11	11	3156.6	P	0.000244	cell cycle associated protein 1	CAPRIN1
200723_s_at	11	11	20974	P	0.000244	11	11	18617.8	P	0.000244	11	11	21577.1	P	0.000244	11	11	18503.7	P	0.000244	11	11	17437.2	P	0.000244	11	11	22288.2	P	0.000244	cell cycle associated protein 1	CAPRIN1
200724_at	11	11	676.5	P	0.023193	11	11	360.3	P	0.023926	11	11	355.5	A	0.067627	11	11	335.6	M	0.064941	11	11	451.4	P	0.008057	11	11	405.1	P	0.008057	ribosomal protein L10	RPL10
200725_x_at	11	11	47242.3	P	0.000244	11	11	48378.8	P	0.000244	11	11	49635.3	P	0.000244	11	11	40397.4	P	0.000244	11	11	44634.2	P	0.000244	11	11	48756.5	P	0.000244	ribosomal protein L10	RPL10
200726_at	11	11	14105.5	P	0.000244	11	11	13502.4	P	0.000244	11	11	15724	P	0.000244	11	11	10615.6	P	0.000244	11	11	12129.3	P	0.000244	11	11	16206.8	P	0.000244	protein phosphatase 1, catalytic subunit, gamma isoform	PPP1CC
200727_s_at	11	11	2194.2	P	0.000244	11	11	2194	P	0.000244	11	11	1795.4	P	0.000732	11	11	2466.9	P	0.000732	11	11	1778	P	0.000244	11	11	2147.2	P	0.000244	ARP2 actin-related protein 2 homolog (yeast)	ACTR2
200728_at	11	11	24896	P	0.000244	11	11	21324.4	P	0.000244	11	11	20317.7	P	0.000244	11	11	21973.6	P	0.000244	11	11	21376.9	P	0.000244	11	11	21742.8	P	0.000244	ARP2 actin-related protein 2 homolog (yeast)	ACTR2
200729_s_at	11	11	24525.4	P	0.000244	11	11	21500	P	0.000244	11	11	21149	P	0.000244	11	11	19165.6	P	0.000244	11	11	20753.7	P	0.000244	11	11	18794.6	P	0.000244	ARP2 actin-related protein 2 homolog (yeast)	ACTR2
200730_s_at	11	11	4497.2	P	0.000244	11	11	3612.9	P	0.000244	11	11	4098.7	P	0.000244	11	11	3938.9	P	0.000244	11	11	3631.1	P	0.000244	11	11	5591.6	P	0.000244	protein tyrosine phosphatase type IVA, member 1	PTP4A1
200731_s_at	11	11	3548.5	P	0.000244	11	11	2688.5	P	0.000244	11	11	2633.5	P	0.000244	11	11	2914.9	P	0.000244	11	11	3273.5	P	0.000244	11	11	2532.8	P	0.000244	protein tyrosine phosphatase type IVA, member 1	PTP4A1
200732_s_at	11	11	8859.6	P	0.000244	11	11	9116	P	0.000244	11	11	9759.6	P	0.000244	11	11	8798.2	P	0.000244	11	11	10557.6	P	0.000244	11	11	9466.3	P	0.000244	protein tyrosine phosphatase type IVA, member 1	PTP4A1
200733_s_at	11	11	12831.2	P	0.000732	11	11	13736	P	0.000732	11	11	11341.2	P	0.000732	11	11	12989.6	P	0.000732	11	11	13515.9	P	0.000732	11	11	17730.2	P	0.000732	protein tyrosine phosphatase type IVA, member 1	PTP4A1
200734_s_at	11	11	7260.9	P	0.000244	11	11	5039.5	P	0.000732	11	11	4495.5	P	0.000244	11	11	5005	P	0.000244	11	11	5018.4	P	0.000244	11	11	7295.6	P	0.000244	ADP-ribosylation factor 3	ARF3
200735_x_at	11	11	59263.1	P	0.000244	11	11	61882	P	0.000244	11	11	53786.8	P	0.000244	11	11	48957.3	P	0.000244	11	11	49177.4	P	0.000244	11	11	62128.3	P	0.000244	nascent polypeptide-associated complex alpha subunit	NACA
200736_s_at	11	11	22744.3	P	0.000244	11	11	24326.1	P	0.000244	11	11	26937	P	0.000244	11	11	23389.4	P	0.000244	11	11	26811.8	P	0.000244	11	11	29839	P	0.000244	glutathione peroxidase 1	GPX1
200737_at	11	11	5654.1	P	0.001221	11	11	5869.4	P	0.000732	11	11	4111.3	P	0.000732	11	11	4736.4	P	0.001953	11	11	4478.3	P	0.001953	11	11	5993.4	P	0.000732	phosphoglycerate kinase 1	PGK1
200738_s_at	11	11	25699.3	P	0.000244	11	11	29157	P	0.000244	11	11	22210.9	P	0.000244	11	11	20582.6	P	0.000244	11	11	22368.6	P	0.000244	11	11	31505.7	P	0.000244	phosphoglycerate kinase 1	PGK1
200739_s_at	11	11	2781.6	P	0.00293	11	11	2074.7	P	0.001221	11	11	3027.7	P	0.000732	11	11	3320.4	P	0.001221	11	11	2288.7	P	0.001221	11	11	2689.6	P	0.000732	SMT3 suppressor of mif two 3 homolog 3 (S. cerevisiae)	SUMO3
200740_s_at	11	11	13950.3	P	0.000244	11	11	13478.9	P	0.000244	11	11	19019.9	P	0.000244	11	11	17267.2	P	0.000244	11	11	15564.2	P	0.000244	11	11	17001.9	P	0.000244	SMT3 suppressor of mif two 3 homolog 3 (S. cerevisiae)	SUMO3
200741_s_at	11	11	77817.5	P	0.000244	11	11	76508.4	P	0.000244	11	11	80478.3	P	0.000244	11	11	76283.5	P	0.000244	11	11	74679.8	P	0.000244	11	11	78328.3	P	0.000244	ribosomal protein S27	RPS27
200742_s_at	11	11	1562.9	P	0.000244	11	11	1993.1	P	0.000244	11	11	2226.5	P	0.000244	11	11	1962	P	0.000244	11	11	2096.1	P	0.000244	11	11	1773.4	P	0.000244	tripeptidyl peptidase I	TPP1
200743_s_at	11	11	3621.3	P	0.000244	11	11	3960	P	0.000244	11	11	3983.4	P	0.000244	11	11	3571.5	P	0.000244	11	11	4496.6	P	0.000244	11	11	3660.6	P	0.000244	tripeptidyl peptidase I	TPP1
200744_s_at	11	11	7121.4	P	0.000244	11	11	5221.3	P	0.000244	11	11	5427	P	0.000244	11	11	6205	P	0.000244	11	11	5333.9	P	0.000244	11	11	6935.3	P	0.000244	guanine nucleotide binding protein (G protein), beta polypeptide 1	GNB1
200745_s_at	11	11	9687.6	P	0.000244	11	11	9476.2	P	0.000244	11	11	12502.8	P	0.000244	11	11	10485.9	P	0.000244	11	11	9361.6	P	0.000244	11	11	10479.2	P	0.000244	guanine nucleotide binding protein (G protein), beta polypeptide 1	GNB1
200746_s_at	11	11	20121.3	P	0.000244	11	11	19243.6	P	0.000244	11	11	21278	P	0.000244	11	11	20295.6	P	0.000244	11	11	20107.4	P	0.000244	11	11	17031.8	P	0.000244	guanine nucleotide binding protein (G protein), beta polypeptide 1	GNB1
200747_s_at	11	11	2344.7	P	0.005859	11	11	2163.8	P	0.008057	11	11	2332.6	P	0.00415	11	11	2480.4	P	0.010742	11	11	1926.1	P	0.018555	11	11	1864.1	P	0.01416	nuclear mitotic apparatus protein 1	NUMA1
200748_s_at	11	11	53635	P	0.000244	11	11	76620.7	P	0.000244	11	11	52716.4	P	0.000244	11	11	64281.4	P	0.000244	11	11	63081.2	P	0.000244	11	11	81673	P	0.000244	ferritin, heavy polypeptide 1	FTH1
200749_at	11	11	9035.4	P	0.000244	11	11	11925.3	P	0.000244	11	11	9179.1	P	0.000244	11	11	8613	P	0.000244	11	11	10812.5	P	0.000244	11	11	13793.9	P	0.000244	RAN, member RAS oncogene family	RAN
200750_s_at	11	11	24796.6	P	0.000244	11	11	21303.1	P	0.000244	11	11	23725.4	P	0.000244	11	11	18921.5	P	0.000244	11	11	21917.9	P	0.000244	11	11	30447.9	P	0.000244	RAN, member RAS oncogene family	RAN
200751_s_at	11	11	13834.6	P	0.000244	11	11	10810.8	P	0.000244	11	11	11144.5	P	0.000244	11	11	8109.7	P	0.000244	11	11	7852.1	P	0.008057	11	11	11882.5	P	0.000244	heterogeneous nuclear ribonucleoprotein C (C1/C2)	HNRNPC
200752_s_at	11	11	871	P	0.00415	11	11	650.4	P	0.000732	11	11	923.1	P	0.00415	11	11	1104.7	P	0.001953	11	11	1010.3	P	0.00415	11	11	544.2	P	0.005859	calpain 1, (mu/I) large subunit	CAPN1
200753_x_at	11	11	6367	P	0.000244	11	11	3680.4	P	0.000244	11	11	4738.3	P	0.000244	11	11	4365.3	P	0.000244	11	11	4754.2	P	0.000244	11	11	5691.5	P	0.000244	splicing factor, arginine/serine-rich 2	SFRS2
200754_x_at	11	11	19748.8	P	0.000244	11	11	10250.8	P	0.000244	11	11	17964.6	P	0.000244	11	11	14239.6	P	0.000244	11	11	16562.7	P	0.000244	11	11	14652.7	P	0.000244	splicing factor, arginine/serine-rich 2	SFRS2
200755_s_at	11	11	27471.8	P	0.000244	11	11	30459.6	P	0.000244	11	11	21974.1	P	0.000244	11	11	27770.6	P	0.000244	11	11	24053.8	P	0.000244	11	11	23234.4	P	0.000244	calumenin	CALU
200756_x_at	11	11	12068.7	P	0.000244	11	11	12187.4	P	0.000244	11	11	6877.5	P	0.000244	11	11	8523.4	P	0.000244	11	11	7644.4	P	0.000244	11	11	7238.1	P	0.000244	calumenin	CALU
200757_s_at	11	11	40998.6	P	0.000244	11	11	43193.8	P	0.000244	11	11	36223.8	P	0.000244	11	11	45218.9	P	0.000244	11	11	38533	P	0.000244	11	11	39527.4	P	0.000244	calumenin	CALU
200758_s_at	11	11	8324.3	P	0.000732	11	11	13270.4	P	0.000244	11	11	11936.3	P	0.000732	11	11	11318.2	P	0.000732	11	11	12753.8	P	0.000244	11	11	10582.5	P	0.000244	nuclear factor (erythroid-derived 2)-like 1	NFE2L1
200759_x_at	11	11	11024.2	P	0.000244	11	11	17009.2	P	0.000244	11	11	14534.1	P	0.000244	11	11	14351.2	P	0.000244	11	11	15425.3	P	0.000244	11	11	16270.9	P	0.000244	nuclear factor (erythroid-derived 2)-like 1	NFE2L1
200760_s_at	11	11	18136	P	0.000244	11	11	20185	P	0.000244	11	11	20556.2	P	0.000244	11	11	21457.3	P	0.000244	11	11	17361.1	P	0.000244	11	11	24771.3	P	0.000244	ADP-ribosylation-like factor 6 interacting protein 5	ARL6IP5
200761_s_at	11	11	28630.1	P	0.000244	11	11	36156.1	P	0.000244	11	11	33538.8	P	0.000244	11	11	38250.2	P	0.000244	11	11	34455.7	P	0.000244	11	11	41397.8	P	0.000244	ADP-ribosylation-like factor 6 interacting protein 5	ARL6IP5
200762_at	11	11	25859.7	P	0.000244	11	11	33509.3	P	0.000244	11	11	23025.3	P	0.000244	11	11	31317.9	P	0.000244	11	11	26718.5	P	0.000244	11	11	27921.5	P	0.000244	dihydropyrimidinase-like 2	DPYSL2
200763_s_at	11	11	83982.2	P	0.000244	11	11	83891.9	P	0.000244	11	11	84336.8	P	0.000244	11	11	83505	P	0.000244	11	11	80454.3	P	0.000244	11	11	85408.6	P	0.000244	ribosomal protein, large, P1	RPLP1
200764_s_at	11	11	6068.7	P	0.000244	11	11	6336.9	P	0.000244	11	11	6498.9	P	0.000244	11	11	6828.5	P	0.000244	11	11	6566.1	P	0.000244	11	11	5361.6	P	0.000244	catenin (cadherin-associated protein), alpha 1, 102kDa	CTNNA1
200765_x_at	11	11	15309	P	0.000244	11	11	17375.4	P	0.000244	11	11	19407.2	P	0.000244	11	11	18327.5	P	0.000244	11	11	15762.3	P	0.000244	11	11	14445	P	0.000244	catenin (cadherin-associated protein), alpha 1, 102kDa	CTNNA1
200766_at	11	11	1250.7	P	0.000244	11	11	2203.1	P	0.000244	11	11	1787.3	P	0.000244	11	11	1819.6	P	0.000244	11	11	1956.5	P	0.000244	11	11	1112.6	P	0.000244	cathepsin D	CTSD
200767_s_at	11	11	1763.6	P	0.000244	11	11	1971.6	P	0.000244	11	11	2018.2	P	0.000732	11	11	1765.3	P	0.000732	11	11	1562	P	0.000244	11	11	1991.1	P	0.000244	family with sequence similarity 120A	FAM120A
200768_s_at	11	11	10057.6	P	0.000244	11	11	16495.4	P	0.000244	11	11	16559.3	P	0.000244	11	11	12027.1	P	0.000244	11	11	18933.7	P	0.000732	11	11	13590.2	P	0.000244	methionine adenosyltransferase II, alpha	MAT2A
200769_s_at	11	11	1079.1	P	0.001953	11	11	1660	P	0.000732	11	11	1485.7	P	0.000732	11	11	1258.5	P	0.00415	11	11	1585.5	P	0.001953	11	11	1716.1	P	0.001221	methionine adenosyltransferase II, alpha	MAT2A
200770_s_at	11	11	5175	P	0.000244	11	11	7316.5	P	0.000244	11	11	8431.2	P	0.000244	11	11	9638.1	P	0.000244	11	11	4690.9	P	0.000244	11	11	14501.9	P	0.000244	laminin, gamma 1 (formerly LAMB2)	LAMC1
200771_at	11	11	16681.1	P	0.000244	11	11	31229.4	P	0.000244	11	11	27791.3	P	0.000244	11	11	35579.2	P	0.000244	11	11	19903.2	P	0.000244	11	11	41196.3	P	0.000244	laminin, gamma 1 (formerly LAMB2)	LAMC1
200772_x_at	11	11	29792.1	P	0.000244	11	11	24427.2	P	0.000244	11	11	31581.5	P	0.000244	11	11	19673.6	P	0.000244	11	11	21753.2	P	0.000244	11	11	26007.5	P	0.000244	prothymosin, alpha	PTMA
200773_x_at	11	11	31833.9	P	0.000244	11	11	31259.2	P	0.000244	11	11	35984.7	P	0.000244	11	11	28561	P	0.000244	11	11	28186.2	P	0.000244	11	11	32860.9	P	0.000244	prothymosin, alpha	PTMA
200774_at	11	11	38000.5	P	0.000244	11	11	40030.2	P	0.000244	11	11	36764.7	P	0.000244	11	11	36908.1	P	0.000244	11	11	38100.9	P	0.000244	11	11	39531.9	P	0.000244	family with sequence similarity 120A	FAM120A
200775_s_at	11	11	23681.2	P	0.000244	11	11	25870.9	P	0.000244	11	11	24415.6	P	0.000244	11	11	23302.8	P	0.000244	11	11	22714	P	0.000244	11	11	26558.5	P	0.000244	heterogeneous nuclear ribonucleoprotein K	HNRNPK
200776_s_at	11	11	8248.7	P	0.000244	11	11	6918.5	P	0.000244	11	11	9293.8	P	0.000244	11	11	7401.2	P	0.000244	11	11	9096.6	P	0.000244	11	11	7385.5	P	0.000244	basic leucine zipper and W2 domains 1 /// basic leucine zipper and W2 domains 1 like 1	BZW1 /// BZW1L1
200777_s_at	11	11	20015.8	P	0.000244	11	11	18934.9	P	0.000244	11	11	25829.2	P	0.000244	11	11	18911.7	P	0.000244	11	11	19578.8	P	0.000244	11	11	20479.8	P	0.000244	basic leucine zipper and W2 domains 1	BZW1
200778_s_at	11	11	11596.3	P	0.000244	11	11	7721.1	P	0.000244	11	11	9379.4	P	0.000244	11	11	8546.5	P	0.000244	11	11	8271.9	P	0.000244	11	11	9649.8	P	0.000244	septin 2	2002-09-01
200779_at	11	11	28216.6	P	0.000244	11	11	49227.4	P	0.000244	11	11	26080.3	P	0.000244	11	11	30490.6	P	0.000244	11	11	33234.6	P	0.000244	11	11	35655.5	P	0.000244	activating transcription factor 4 (tax-responsive enhancer element B67)	ATF4
200780_x_at	11	11	69088.6	P	0.000244	11	11	60922.6	P	0.000244	11	11	67669	P	0.000244	11	11	65749.5	P	0.000244	11	11	63758.3	P	0.000244	11	11	48196.1	P	0.000244	GNAS complex locus	GNAS
200781_s_at	11	11	57230.7	P	0.000244	11	11	59969.1	P	0.000244	11	11	59034.9	P	0.000244	11	11	55207.7	P	0.000244	11	11	57186.3	P	0.000244	11	11	65679	P	0.000244	ribosomal protein S15a	RPS15A
200782_at	11	11	56153.9	P	0.000244	11	11	54266.6	P	0.000244	11	11	58169.6	P	0.000244	11	11	58104.2	P	0.000244	11	11	54943.3	P	0.000244	11	11	51729	P	0.000244	annexin A5	ANXA5
200783_s_at	11	11	2583	P	0.000732	11	11	1066.4	P	0.000732	11	11	2981.8	P	0.000244	11	11	938.9	P	0.005859	11	11	1783	P	0.000244	11	11	1450.5	P	0.000244	stathmin 1	STMN1
200784_s_at	11	11	858	P	0.00415	11	11	1121.3	P	0.001221	11	11	1296.4	P	0.001221	11	11	1082.5	P	0.000244	11	11	1473.2	P	0.00293	11	11	802.2	P	0.008057	similar to low density lipoprotein-related protein 1 (alpha-2-macroglobulin receptor) /// low density lipoprotein-related protein 1 (alpha-2-macroglobulin receptor)	LOC100134190 /// LRP1
200785_s_at	11	11	2794.5	P	0.000732	11	11	4182.5	P	0.000244	11	11	3614.1	P	0.000244	11	11	4261.3	P	0.000244	11	11	4064.6	P	0.000732	11	11	2380.8	P	0.001221	similar to low density lipoprotein-related protein 1 (alpha-2-macroglobulin receptor) /// low density lipoprotein-related protein 1 (alpha-2-macroglobulin receptor)	LOC100134190 /// LRP1
200786_at	11	11	16851.8	P	0.000244	11	11	19422.9	P	0.000244	11	11	17955	P	0.000244	11	11	15036.8	P	0.000244	11	11	19754.8	P	0.000244	11	11	20776.8	P	0.000244	proteasome (prosome, macropain) subunit, beta type, 7	PSMB7
200787_s_at	11	11	4665.1	P	0.000244	11	11	6368.3	P	0.000244	11	11	6025.1	P	0.000244	11	11	5897.7	P	0.000244	11	11	6382.4	P	0.000244	11	11	4053.8	P	0.000244	phosphoprotein enriched in astrocytes 15	PEA15
200788_s_at	11	11	30463.9	P	0.000244	11	11	37123.4	P	0.000244	11	11	36914.8	P	0.000732	11	11	36121.6	P	0.000244	11	11	38593.7	P	0.000244	11	11	27543.7	P	0.000244	phosphoprotein enriched in astrocytes 15	PEA15
200789_at	11	11	2241.9	P	0.01416	11	11	2119.8	P	0.018555	11	11	2032.4	P	0.018555	11	11	2100	P	0.023926	11	11	1535.3	A	0.080566	11	11	2399	P	0.01416	enoyl Coenzyme A hydratase 1, peroxisomal	ECH1
200790_at	11	11	14933.3	P	0.000244	11	11	17949.2	P	0.000244	11	11	14654	P	0.000244	11	11	10149.1	P	0.000244	11	11	14584.5	P	0.000244	11	11	18876.3	P	0.000244	ornithine decarboxylase 1	ODC1
200791_s_at	11	11	12297.9	P	0.000244	11	11	13976	P	0.000244	11	11	14361.2	P	0.000244	11	11	12191.9	P	0.000244	11	11	15579.2	P	0.000244	11	11	10258.3	P	0.000244	IQ motif containing GTPase activating protein 1	IQGAP1
200792_at	11	11	17739	P	0.000732	11	11	15471.6	P	0.000732	11	11	16708.9	P	0.000732	11	11	15232.1	P	0.000732	11	11	16225.7	P	0.000732	11	11	19262.1	P	0.000732	X-ray repair complementing defective repair in Chinese hamster cells 6	XRCC6
200793_s_at	11	11	1385.3	P	0.010742	11	11	1379.6	P	0.01416	11	11	1514	P	0.008057	11	11	1276.5	P	0.010742	11	11	2011.3	P	0.010742	11	11	1710.8	P	0.005859	aconitase 2, mitochondrial	ACO2
200794_x_at	11	11	17340.3	P	0.000244	11	11	17408.7	P	0.000244	11	11	15593.1	P	0.000244	11	11	18500.6	P	0.000244	11	11	18364.9	P	0.000244	11	11	16046.2	P	0.000244	DAZ associated protein 2	DAZAP2
200795_at	11	11	20.6	A	0.303711	11	11	195.1	P	0.000732	11	11	191.6	P	0.001953	11	11	179.7	A	0.111572	11	11	266	A	0.067627	11	11	70	A	0.19458	SPARC-like 1 (hevin)	SPARCL1
200796_s_at	11	11	210.7	P	0.046143	11	11	244.6	P	0.037598	11	11	149.1	A	0.149658	11	11	303.9	A	0.095215	11	11	166.9	A	0.246094	11	11	236.7	P	0.030273	myeloid cell leukemia sequence 1 (BCL2-related)	MCL1
200797_s_at	11	11	12257.1	P	0.000732	11	11	12214.9	P	0.000732	11	11	16444.5	P	0.000732	11	11	12064	P	0.000732	11	11	14738.4	P	0.000244	11	11	12948.5	P	0.000244	myeloid cell leukemia sequence 1 (BCL2-related)	MCL1
200798_x_at	11	11	8689	P	0.000244	11	11	7837.9	P	0.000244	11	11	8300.5	P	0.000244	11	11	7617.9	P	0.000244	11	11	8282.3	P	0.000244	11	11	8511	P	0.000244	myeloid cell leukemia sequence 1 (BCL2-related)	MCL1
200799_at	11	11	15890.9	P	0.000244	11	11	13888.8	P	0.000244	11	11	16932	P	0.000244	11	11	26075.1	P	0.000244	11	11	12208.6	P	0.000244	11	11	18615.9	P	0.000244	heat shock 70kDa protein 1A	HSPA1A
200800_s_at	11	11	5286.3	P	0.000244	11	11	4734.2	P	0.000244	11	11	4636.6	P	0.000244	11	11	7407.5	P	0.000244	11	11	3712	P	0.000244	11	11	6288.9	P	0.000244	heat shock 70kDa protein 1A /// heat shock 70kDa protein 1B	HSPA1A /// HSPA1B
200801_x_at	11	11	116142	P	0.000244	11	11	89797.7	P	0.000244	11	11	106793	P	0.000244	11	11	115883	P	0.000244	11	11	106254	P	0.000244	11	11	99645.2	P	0.000244	actin, beta	ACTB
200802_at	11	11	10903.1	P	0.000244	11	11	21659.2	P	0.000244	11	11	9633	P	0.000244	11	11	12362.2	P	0.000244	11	11	12111.6	P	0.000244	11	11	18642.8	P	0.000244	seryl-tRNA synthetase	SARS
200803_s_at	11	11	27204.3	P	0.000244	11	11	27830.5	P	0.000244	11	11	21242.7	P	0.000244	11	11	24964.9	P	0.000244	11	11	21105.5	P	0.000244	11	11	23893.6	P	0.000244	transmembrane BAX inhibitor motif containing 6	TMBIM6
200804_at	11	11	15956	P	0.000244	11	11	20559.8	P	0.000244	11	11	20164.2	P	0.000244	11	11	17149.2	P	0.000244	11	11	17162.6	P	0.000244	11	11	18237.6	P	0.000244	transmembrane BAX inhibitor motif containing 6	TMBIM6
200805_at	11	11	4358.9	P	0.000244	11	11	4558.4	P	0.000244	11	11	4341.1	P	0.000244	11	11	3686.8	P	0.000244	11	11	4347.8	P	0.000244	11	11	4935.3	P	0.000244	lectin, mannose-binding 2	LMAN2
200806_s_at	11	11	7972.5	P	0.000244	11	11	7451.3	P	0.000244	11	11	5189.1	P	0.000244	11	11	3725.5	P	0.000244	11	11	6227	P	0.000244	11	11	9343.9	P	0.000244	heat shock 60kDa protein 1 (chaperonin)	HSPD1
200807_s_at	11	11	27181	P	0.000244	11	11	30720	P	0.000244	11	11	25346	P	0.000244	11	11	21212.8	P	0.000244	11	11	25972	P	0.000244	11	11	42930.3	P	0.000244	heat shock 60kDa protein 1 (chaperonin)	HSPD1
200808_s_at	11	11	2925.9	P	0.001221	11	11	2825.4	P	0.000732	11	11	2828.5	P	0.000244	11	11	3747.2	P	0.000244	11	11	2424.8	P	0.000244	11	11	4688.8	P	0.000244	zyxin	ZYX
200809_x_at	11	11	53313.5	P	0.000244	11	11	59731.8	P	0.000244	11	11	55094.1	P	0.000244	11	11	51835.6	P	0.000244	11	11	55371.7	P	0.000244	11	11	64837.8	P	0.000244	ribosomal protein L12	RPL12
200810_s_at	11	11	12034.2	P	0.000244	11	11	18965.6	P	0.000244	11	11	15445	P	0.000244	11	11	14618	P	0.000244	11	11	17055	P	0.000244	11	11	12072.3	P	0.000244	cold inducible RNA binding protein	CIRBP
200811_at	11	11	6441.7	P	0.00293	11	11	8393.5	P	0.001953	11	11	7967	P	0.001953	11	11	6896.9	P	0.00293	11	11	7935	P	0.001221	11	11	4941.8	P	0.00293	cold inducible RNA binding protein	CIRBP
200812_at	11	11	9280.4	P	0.000732	11	11	8322.9	P	0.000244	11	11	8757.4	P	0.000732	11	11	7564.5	P	0.000732	11	11	8024.5	P	0.000244	11	11	12381.1	P	0.000244	chaperonin containing TCP1, subunit 7 (eta)	CCT7
200813_s_at	11	11	1715.4	P	0.001953	11	11	1437.8	P	0.001221	11	11	2127.9	P	0.001221	11	11	1899.2	P	0.001221	11	11	1993	P	0.001953	11	11	1245.2	P	0.001221	platelet-activating factor acetylhydrolase, isoform Ib, subunit 1 (45kDa)	PAFAH1B1
200814_at	11	11	5080.9	P	0.000244	11	11	8777.8	P	0.000244	11	11	6372.5	P	0.000244	11	11	6657.5	P	0.000244	11	11	7040.3	P	0.000244	11	11	8644.2	P	0.000244	proteasome (prosome, macropain) activator subunit 1 (PA28 alpha)	PSME1
200815_s_at	11	11	3535.4	P	0.000244	11	11	2943.3	P	0.000244	11	11	3096.8	P	0.000244	11	11	3168.1	P	0.000244	11	11	2879.1	P	0.000244	11	11	3898.6	P	0.000244	platelet-activating factor acetylhydrolase, isoform Ib, subunit 1 (45kDa)	PAFAH1B1
200816_s_at	11	11	7946.3	P	0.000244	11	11	9144	P	0.000244	11	11	10671.5	P	0.000732	11	11	10583.9	P	0.000732	11	11	9855.7	P	0.000732	11	11	7570.9	P	0.000244	platelet-activating factor acetylhydrolase, isoform Ib, subunit 1 (45kDa)	PAFAH1B1
200817_x_at	11	11	77546.7	P	0.000244	11	11	81067.8	P	0.000244	11	11	80567.7	P	0.000244	11	11	77383.2	P	0.000244	11	11	76715	P	0.000244	11	11	90276.6	P	0.000244	ribosomal protein S10	RPS10
200818_at	11	11	21189.8	P	0.000244	11	11	19921.1	P	0.000244	11	11	17440.6	P	0.000244	11	11	22294.5	P	0.000244	11	11	19941.7	P	0.000244	11	11	27610.6	P	0.000244	ATP synthase, H+ transporting, mitochondrial F1 complex, O subunit	ATP5O
200819_s_at	11	11	49478.1	P	0.000244	11	11	45327.6	P	0.000244	11	11	49342.1	P	0.000244	11	11	43498.7	P	0.000244	11	11	46275.6	P	0.000244	11	11	53415.1	P	0.000244	ribosomal protein S15	RPS15
200820_at	11	11	10056.8	P	0.000244	11	11	10312.7	P	0.000244	11	11	9962.5	P	0.000244	11	11	9382.1	P	0.000244	11	11	10303.2	P	0.000244	11	11	12437.5	P	0.000244	proteasome (prosome, macropain) 26S subunit, non-ATPase, 8	PSMD8
200821_at	11	11	11187.8	P	0.000244	11	11	9175.6	P	0.000244	11	11	12290.8	P	0.000244	11	11	11504.9	P	0.000244	11	11	11937	P	0.000244	11	11	12698	P	0.000732	lysosomal-associated membrane protein 2	LAMP2
200822_x_at	11	11	25615	P	0.000244	11	11	25210	P	0.000244	11	11	25792.4	P	0.000244	11	11	20550.4	P	0.000244	11	11	25432.7	P	0.000244	11	11	32571.4	P	0.000244	triosephosphate isomerase 1	TPI1
200823_x_at	11	11	39890.2	P	0.000244	11	11	44134	P	0.000244	11	11	41264.9	P	0.000244	11	11	35685.5	P	0.000244	11	11	41481.2	P	0.000244	11	11	48185.5	P	0.000244	ribosomal protein L29	RPL29
200824_at	11	11	23658	P	0.000244	11	11	19016.8	P	0.000244	11	11	14454.1	P	0.000244	11	11	18478.4	P	0.000244	11	11	19186.4	P	0.000244	11	11	20223.2	P	0.000244	glutathione S-transferase pi 1	GSTP1
200825_s_at	11	11	3320.4	P	0.000244	11	11	3741	P	0.000732	11	11	2447.1	P	0.001221	11	11	2315	P	0.000732	11	11	3036.8	P	0.000732	11	11	2989.1	P	0.000732	hypoxia up-regulated 1	HYOU1
200826_at	11	11	32880.7	P	0.000244	11	11	30751.1	P	0.000244	11	11	31256.9	P	0.000244	11	11	30401.4	P	0.000244	11	11	32048.5	P	0.000244	11	11	39932	P	0.000244	small nuclear ribonucleoprotein D2 polypeptide 16.5kDa	SNRPD2
200827_at	11	11	5820.8	P	0.001221	11	11	6946.5	P	0.000732	11	11	6120.5	P	0.001221	11	11	5738.6	P	0.001221	11	11	5035.9	P	0.001221	11	11	5761.8	P	0.000732	procollagen-lysine 1, 2-oxoglutarate 5-dioxygenase 1	PLOD1
200828_s_at	11	11	8961.2	P	0.000732	11	11	6652.3	P	0.000732	11	11	9119.8	P	0.000244	11	11	7940.9	P	0.000732	11	11	8198.1	P	0.000732	11	11	7792.5	P	0.000732	zinc finger protein 207	ZNF207
200829_x_at	11	11	9231.6	P	0.000244	11	11	8579.6	P	0.000244	11	11	9800	P	0.000244	11	11	9698.3	P	0.000244	11	11	10340.7	P	0.000244	11	11	10424.7	P	0.000244	zinc finger protein 207	ZNF207
200830_at	11	11	12639.3	P	0.000244	11	11	8695.6	P	0.000244	11	11	10830.8	P	0.000244	11	11	9270.2	P	0.000244	11	11	11615.1	P	0.000244	11	11	11025.5	P	0.000244	proteasome (prosome, macropain) 26S subunit, non-ATPase, 2	PSMD2
200831_s_at	11	11	2237.8	P	0.018555	11	11	817.7	P	0.037598	11	11	367.1	A	0.171387	11	11	340.4	A	0.19458	11	11	295.1	A	0.27417	11	11	784.1	A	0.067627	stearoyl-CoA desaturase (delta-9-desaturase)	SCD
200832_s_at	11	11	12999.6	P	0.000244	11	11	4509.4	P	0.000244	11	11	845.3	P	0.000244	11	11	525.1	P	0.000244	11	11	1222.9	P	0.023926	11	11	5682.5	P	0.000244	stearoyl-CoA desaturase (delta-9-desaturase)	SCD
200833_s_at	11	11	22250.5	P	0.000244	11	11	27771.8	P	0.000244	11	11	21287.8	P	0.000244	11	11	25617.7	P	0.000244	11	11	24509.5	P	0.000244	11	11	21726	P	0.000244	hCG1757335 /// RAP1B, member of RAS oncogene family	hCG_1757335 /// RAP1B
200834_s_at	11	11	59617.3	P	0.000244	11	11	55277.2	P	0.000244	11	11	58304	P	0.000244	11	11	46543.6	P	0.000244	11	11	56094.5	P	0.000244	11	11	65115.8	P	0.000244	ribosomal protein S21	RPS21
200835_s_at	11	11	1817.7	P	0.005859	11	11	2887.5	P	0.000732	11	11	2618.2	P	0.001221	11	11	3131.7	P	0.001953	11	11	3746.3	P	0.001221	11	11	3183	P	0.001221	microtubule-associated protein 4	MAP4
200836_s_at	11	11	1673.2	P	0.001953	11	11	2306.5	P	0.001221	11	11	3065.9	P	0.000732	11	11	2115.4	P	0.001953	11	11	2272.6	P	0.001221	11	11	3203.6	P	0.001221	microtubule-associated protein 4	MAP4
200837_at	11	11	10115.1	P	0.000244	11	11	9751.1	P	0.000244	11	11	9436.1	P	0.000244	11	11	10105.3	P	0.000244	11	11	11701.9	P	0.000244	11	11	9879.7	P	0.000244	B-cell receptor-associated protein 31	BCAP31
200838_at	11	11	27754.4	P	0.000244	11	11	39722.6	P	0.000244	11	11	49216.3	P	0.000244	11	11	64001.7	P	0.000244	11	11	50530.4	P	0.000244	11	11	28071	P	0.000244	cathepsin B	CTSB
200839_s_at	11	11	43721.6	P	0.000244	11	11	49294.2	P	0.000244	11	11	57744.5	P	0.000244	11	11	61094.1	P	0.000244	11	11	54624	P	0.000244	11	11	36570.3	P	0.000244	cathepsin B	CTSB
200840_at	11	11	33586.8	P	0.000244	11	11	32315.4	P	0.000244	11	11	30246.3	P	0.000244	11	11	25443.5	P	0.000244	11	11	29878	P	0.000244	11	11	40033.2	P	0.000244	lysyl-tRNA synthetase	KARS
200841_s_at	11	11	869.3	P	0.000732	11	11	1094.6	P	0.000244	11	11	579.4	P	0.001953	11	11	472.5	P	0.008057	11	11	393.6	P	0.005859	11	11	699.1	P	0.000244	glutamyl-prolyl-tRNA synthetase	EPRS
200842_s_at	11	11	8372.3	P	0.000244	11	11	11558.7	P	0.000244	11	11	6288.6	P	0.000244	11	11	6141.7	P	0.000244	11	11	6559.6	P	0.000244	11	11	9487.8	P	0.000244	glutamyl-prolyl-tRNA synthetase	EPRS
200843_s_at	11	11	9557.1	P	0.000244	11	11	12415.5	P	0.000244	11	11	7144.5	P	0.000244	11	11	7759.1	P	0.000244	11	11	7489.5	P	0.000244	11	11	10929.2	P	0.000244	glutamyl-prolyl-tRNA synthetase	EPRS
200844_s_at	11	11	20569.7	P	0.000244	11	11	20041.1	P	0.000244	11	11	13467.2	P	0.000244	11	11	14609.1	P	0.000244	11	11	15972	P	0.000244	11	11	23121.4	P	0.000244	peroxiredoxin 6	PRDX6
200845_s_at	11	11	18616.7	P	0.000244	11	11	17454.4	P	0.000244	11	11	15675.6	P	0.000244	11	11	13874.3	P	0.000244	11	11	15203.6	P	0.000244	11	11	22295.7	P	0.000244	peroxiredoxin 6	PRDX6
200846_s_at	11	11	9153.4	P	0.000244	11	11	7521.2	P	0.000244	11	11	7392.7	P	0.000244	11	11	7078.9	P	0.000244	11	11	7632	P	0.000244	11	11	7553.3	P	0.000244	protein phosphatase 1, catalytic subunit, alpha isoform	PPP1CA
200847_s_at	11	11	17738.4	P	0.000244	11	11	19078.1	P	0.000244	11	11	15733.2	P	0.000244	11	11	18586.4	P	0.000244	11	11	21683.4	P	0.000244	11	11	15481.3	P	0.000244	transmembrane protein 66	TMEM66
200848_at	11	11	4062.6	P	0.000244	11	11	5918.6	P	0.000244	11	11	4155.4	P	0.000244	11	11	5255.4	P	0.000244	11	11	4030.1	P	0.000244	11	11	6702.1	P	0.000244	S-adenosylhomocysteine hydrolase-like 1	AHCYL1
200849_s_at	11	11	7742	P	0.000244	11	11	9681.3	P	0.000244	11	11	7700.6	P	0.000244	11	11	8489.2	P	0.000244	11	11	7137.2	P	0.000244	11	11	9913.8	P	0.000244	S-adenosylhomocysteine hydrolase-like 1	AHCYL1
200850_s_at	11	11	11860.8	P	0.000244	11	11	15730.3	P	0.000244	11	11	12250	P	0.000244	11	11	13912.7	P	0.000244	11	11	11979.8	P	0.000244	11	11	15788	P	0.000244	S-adenosylhomocysteine hydrolase-like 1	AHCYL1
200851_s_at	11	11	7796.6	P	0.001221	11	11	6821.7	P	0.000732	11	11	6202.8	P	0.001953	11	11	7850.2	P	0.001953	11	11	7657.1	P	0.000732	11	11	6329.5	P	0.001953	KIAA0174	KIAA0174
200852_x_at	11	11	7848.3	P	0.00293	11	11	7854.1	P	0.001953	11	11	7170.3	P	0.001953	11	11	8267.3	P	0.00293	11	11	9586.5	P	0.00293	11	11	7626.8	P	0.00293	guanine nucleotide binding protein (G protein), beta polypeptide 2	GNB2
200853_at	11	11	29014.3	P	0.001953	11	11	16139.3	P	0.001221	11	11	27543.1	P	0.000732	11	11	15609.6	P	0.001221	11	11	20180.2	P	0.001221	11	11	26129.3	P	0.001221	H2A histone family, member Z	H2AFZ
200854_at	11	11	2173.9	P	0.000244	11	11	2815.3	P	0.000244	11	11	2414.3	P	0.000244	11	11	2725.7	P	0.000244	11	11	2184.2	P	0.000244	11	11	2258.4	P	0.000244	nuclear receptor co-repressor 1	NCOR1
200855_at	11	11	911.3	P	0.001953	11	11	987.9	P	0.000244	11	11	561.9	P	0.000732	11	11	790.2	P	0.005859	11	11	629	P	0.001953	11	11	853.8	P	0.000732	chromosome 20 open reading frame 191 /// similar to nuclear receptor co-repressor 1 /// nuclear receptor co-repressor 1	C20orf191 /// LOC100133918 /// NCOR1
200856_x_at	11	11	1220.8	P	0.000732	11	11	1354.2	P	0.000244	11	11	1330.2	P	0.000244	11	11	1583.7	P	0.000244	11	11	1598.3	P	0.000244	11	11	1141.3	P	0.000244	chromosome 20 open reading frame 191 /// similar to nuclear receptor co-repressor 1 /// nuclear receptor co-repressor 1	C20orf191 /// LOC100133918 /// NCOR1
200857_s_at	11	11	2094.7	P	0.00415	11	11	1718.2	P	0.001953	11	11	1709.6	P	0.001953	11	11	1780	P	0.001221	11	11	1645.3	P	0.000732	11	11	1471.7	P	0.000732	nuclear receptor co-repressor 1	NCOR1
200858_s_at	11	11	52102.3	P	0.000244	11	11	57399.8	P	0.000244	11	11	54922.6	P	0.000244	11	11	47978.2	P	0.000244	11	11	52065.3	P	0.000244	11	11	59551	P	0.000244	ribosomal protein S8	RPS8
200859_x_at	11	11	12429.9	P	0.000244	11	11	16715	P	0.000244	11	11	12678.4	P	0.000244	11	11	23089.3	P	0.000244	11	11	16317.7	P	0.000244	11	11	10440.5	P	0.000244	filamin A, alpha (actin binding protein 280)	FLNA
200860_s_at	11	11	3185.5	P	0.000244	11	11	4189.2	P	0.000244	11	11	3243.7	P	0.000244	11	11	3199.6	P	0.000244	11	11	3463.5	P	0.000244	11	11	3772.7	P	0.000244	CCR4-NOT transcription complex, subunit 1	CNOT1
200861_at	11	11	348.1	P	0.018555	11	11	507.9	P	0.010742	11	11	568.5	P	0.005859	11	11	570.2	P	0.010742	11	11	588.5	P	0.005859	11	11	532.1	P	0.010742	CCR4-NOT transcription complex, subunit 1	CNOT1
200862_at	11	11	6176.8	P	0.000244	11	11	3337.1	P	0.000244	11	11	2500.4	P	0.000244	11	11	2248.5	P	0.000244	11	11	2912	P	0.000244	11	11	4596.5	P	0.000244	24-dehydrocholesterol reductase	DHCR24
200863_s_at	11	11	13944.4	P	0.000244	11	11	11259	P	0.000244	11	11	12672.3	P	0.000244	11	11	11232.4	P	0.000244	11	11	11782.4	P	0.000244	11	11	14366.2	P	0.000244	RAB11A, member RAS oncogene family	RAB11A
200864_s_at	11	11	4121.4	P	0.000244	11	11	3377.8	P	0.000244	11	11	4438.6	P	0.000244	11	11	3917.5	P	0.000244	11	11	4357	P	0.000244	11	11	3666.1	P	0.000244	RAB11A, member RAS oncogene family	RAB11A
200865_at	11	11	33.9	A	0.27417	11	11	4.9	A	0.953857	11	11	84.7	A	0.095215	11	11	216.4	A	0.171387	11	11	48	A	0.398926	11	11	4.6	A	0.888428	eukaryotic translation initiation factor 3, subunit F	EIF3F
200866_s_at	11	11	5701.4	P	0.000244	11	11	8455.4	P	0.000244	11	11	8987.5	P	0.000244	11	11	9341.2	P	0.000244	11	11	8485	P	0.000244	11	11	9575	P	0.000244	prosaposin	PSAP
200867_at	11	11	2015.1	P	0.000244	11	11	2032.9	P	0.000244	11	11	2747.6	P	0.000244	11	11	2217.9	P	0.000244	11	11	2323.1	P	0.000244	11	11	2075.7	P	0.000244	ring finger protein 114	RNF114
200868_s_at	11	11	2024.1	P	0.00293	11	11	2418.8	P	0.001953	11	11	1733	P	0.00293	11	11	1731.6	P	0.00415	11	11	2376.4	P	0.001953	11	11	2485.2	P	0.001221	ring finger protein 114	RNF114
200869_at	11	11	61012.4	P	0.000244	11	11	61539.9	P	0.000244	11	11	58714.9	P	0.000244	11	11	52127.5	P	0.000244	11	11	57591.6	P	0.000244	11	11	68349.8	P	0.000244	ribosomal protein L18a /// ribosomal protein L18a pseudogene 3	RPL18A /// RPL18AP3
200870_at	11	11	27841.2	P	0.000244	11	11	21001.8	P	0.000244	11	11	20284.1	P	0.000244	11	11	22436.3	P	0.000244	11	11	21466.7	P	0.000244	11	11	27534	P	0.000244	serine/threonine kinase receptor associated protein	STRAP
200871_s_at	11	11	18208	P	0.000244	11	11	26176.6	P	0.000244	11	11	29209.6	P	0.000244	11	11	27563.2	P	0.000244	11	11	22532.5	P	0.000244	11	11	26459.7	P	0.000732	prosaposin	PSAP
200872_at	11	11	68425.4	P	0.000244	11	11	66676	P	0.000244	11	11	70156.5	P	0.000244	11	11	64831	P	0.000244	11	11	63574.8	P	0.000244	11	11	62933	P	0.000244	S100 calcium binding protein A10	S100A10
200873_s_at	11	11	16103.4	P	0.000244	11	11	17962.4	P	0.000244	11	11	14844.9	P	0.000244	11	11	13978.1	P	0.000244	11	11	15306.3	P	0.000244	11	11	20791.3	P	0.000244	chaperonin containing TCP1, subunit 8 (theta)	CCT8
200874_s_at	11	11	1097	P	0.000244	11	11	952.1	P	0.000244	11	11	842.1	P	0.000244	11	11	909.3	P	0.000244	11	11	988.7	P	0.000244	11	11	1263.7	P	0.000244	NOP56 ribonucleoprotein homolog (yeast)	NOP56
200875_s_at	11	11	4261.2	P	0.000244	11	11	4207.3	P	0.000244	11	11	5060.1	P	0.000244	11	11	3761.2	P	0.000244	11	11	4371.5	P	0.000244	11	11	7663	P	0.000244	NOP56 ribonucleoprotein homolog (yeast)	NOP56
200876_s_at	11	11	27333	P	0.000732	11	11	26935.8	P	0.000732	11	11	30306.8	P	0.000244	11	11	30896.2	P	0.000732	11	11	30348.6	P	0.000732	11	11	32440.3	P	0.000732	proteasome (prosome, macropain) subunit, beta type, 1	PSMB1
200877_at	11	11	15935.5	P	0.000244	11	11	17878.3	P	0.000244	11	11	15804.2	P	0.000244	11	11	14482.3	P	0.000244	11	11	15372.9	P	0.000244	11	11	23139.3	P	0.000244	chaperonin containing TCP1, subunit 4 (delta)	CCT4
200878_at	11	11	6212.7	P	0.000244	11	11	18662.9	P	0.000244	11	11	9818.1	P	0.000244	11	11	16779.2	P	0.000244	11	11	16696.4	P	0.000244	11	11	10450.6	P	0.000244	endothelial PAS domain protein 1	EPAS1
200879_s_at	11	11	63.7	A	0.5	11	11	172.9	A	0.129639	11	11	150.3	A	0.219482	11	11	162.5	A	0.149658	11	11	121.7	A	0.080566	11	11	134.4	A	0.149658	endothelial PAS domain protein 1	EPAS1
200880_at	11	11	4900	P	0.000732	11	11	5932	P	0.000732	11	11	7195.5	P	0.000732	11	11	5371.3	P	0.000732	11	11	5207.7	P	0.000732	11	11	5988.9	P	0.000732	DnaJ (Hsp40) homolog, subfamily A, member 1	DNAJA1
200881_s_at	11	11	8870.5	P	0.000244	11	11	8286.4	P	0.000244	11	11	9709.1	P	0.000244	11	11	8166.2	P	0.000244	11	11	8762.8	P	0.000244	11	11	10836.5	P	0.000244	DnaJ (Hsp40) homolog, subfamily A, member 1	DNAJA1
200882_s_at	11	11	8028.5	P	0.000244	11	11	7291.1	P	0.000244	11	11	7371.7	P	0.000244	11	11	6663.3	P	0.000244	11	11	7359.7	P	0.000244	11	11	8918.3	P	0.000244	proteasome (prosome, macropain) 26S subunit, non-ATPase, 4	PSMD4
200883_at	11	11	7164.5	P	0.000244	11	11	5793.6	P	0.000244	11	11	8187.6	P	0.000244	11	11	7800.4	P	0.000244	11	11	4754.8	P	0.000244	11	11	7636.8	P	0.000244	ubiquinol-cytochrome c reductase core protein II	UQCRC2
200884_at	11	11	1633.7	P	0.010742	11	11	1691.1	P	0.005859	11	11	4088.2	P	0.000732	11	11	3214.3	P	0.001953	11	11	2674.7	P	0.001953	11	11	2777.1	P	0.005859	creatine kinase, brain	CKB
200885_at	11	11	28203.7	P	0.000244	11	11	20991.2	P	0.000244	11	11	29269.4	P	0.000244	11	11	28155.5	P	0.000244	11	11	28730.9	P	0.000244	11	11	28278.4	P	0.000244	ras homolog gene family, member C	RHOC
200886_s_at	11	11	33962.8	P	0.000244	11	11	31303.2	P	0.000244	11	11	34789.6	P	0.000244	11	11	27984.2	P	0.000244	11	11	29921.3	P	0.000244	11	11	32660.5	P	0.000244	phosphoglycerate mutase 1 (brain)	PGAM1
200887_s_at	11	11	13472.8	P	0.000244	11	11	37795.6	P	0.000244	11	11	20531	P	0.000244	11	11	29248.8	P	0.000244	11	11	17062.1	P	0.000244	11	11	36375.5	P	0.000244	signal transducer and activator of transcription 1, 91kDa	STAT1
200888_s_at	11	11	41507.8	P	0.000244	11	11	45217.9	P	0.000244	11	11	40388.8	P	0.000244	11	11	38748.7	P	0.000244	11	11	42446.1	P	0.000244	11	11	47001.2	P	0.000244	ribosomal protein L23	RPL23
200889_s_at	11	11	9827.1	P	0.000244	11	11	6147.7	P	0.000244	11	11	6127.9	P	0.000244	11	11	7429.6	P	0.000244	11	11	7773	P	0.000244	11	11	10883.2	P	0.000244	signal sequence receptor, alpha	SSR1
200890_s_at	11	11	5762.7	P	0.000244	11	11	3319.9	P	0.000244	11	11	3361.8	P	0.000244	11	11	3102.9	P	0.000244	11	11	4303	P	0.000244	11	11	4707.8	P	0.000244	signal sequence receptor, alpha	SSR1
200891_s_at	11	11	34441.5	P	0.000244	11	11	34428.9	P	0.000244	11	11	34938.2	P	0.000244	11	11	32685	P	0.000244	11	11	35276.2	P	0.000244	11	11	39848.2	P	0.000244	signal sequence receptor, alpha	SSR1
200892_s_at	11	11	6821	P	0.000244	11	11	5843.8	P	0.000244	11	11	7126	P	0.000244	11	11	5258.9	P	0.000244	11	11	6467.9	P	0.000244	11	11	7722.8	P	0.000244	transformer 2 beta homolog (Drosophila)	TRA2B
200893_at	11	11	21137.9	P	0.000244	11	11	16416.7	P	0.000244	11	11	16994.1	P	0.000244	11	11	16025.6	P	0.000244	11	11	18123.9	P	0.000244	11	11	20690.2	P	0.000244	transformer 2 beta homolog (Drosophila)	TRA2B
200894_s_at	11	11	775.2	P	0.018555	11	11	1064.1	P	0.018555	11	11	781.4	P	0.018555	11	11	751	P	0.030273	11	11	1035	P	0.010742	11	11	999.2	P	0.018555	FK506 binding protein 4, 59kDa	FKBP4
200895_s_at	11	11	1938.3	P	0.00415	11	11	1585.1	P	0.00415	11	11	1542.5	P	0.001953	11	11	1197	P	0.010742	11	11	1643.1	P	0.00293	11	11	2464.1	P	0.00415	FK506 binding protein 4, 59kDa	FKBP4
200896_x_at	11	11	7292.6	P	0.000244	11	11	9671.5	P	0.000244	11	11	8023.4	P	0.000244	11	11	7240.2	P	0.000244	11	11	7786.8	P	0.000244	11	11	8067.7	P	0.000244	hepatoma-derived growth factor (high-mobility group protein 1-like)	HDGF
200897_s_at	11	11	41488.6	P	0.000244	11	11	27278.8	P	0.000244	11	11	31603.4	P	0.000244	11	11	41099.4	P	0.000244	11	11	35931.2	P	0.000244	11	11	34275.6	P	0.000244	palladin, cytoskeletal associated protein	PALLD
200898_s_at	11	11	1194	P	0.001953	11	11	1104.5	P	0.001221	11	11	1050.4	P	0.005859	11	11	1329.5	P	0.046143	11	11	1129.2	P	0.001221	11	11	1107.7	P	0.001221	meningioma expressed antigen 5 (hyaluronidase)	MGEA5
200899_s_at	11	11	4440.2	P	0.000244	11	11	5116.7	P	0.000244	11	11	4861.8	P	0.000244	11	11	4780	P	0.000244	11	11	4381.6	P	0.000244	11	11	4822	P	0.000244	meningioma expressed antigen 5 (hyaluronidase)	MGEA5
200900_s_at	11	11	2060.5	P	0.000732	11	11	1196.5	P	0.001221	11	11	811.4	P	0.00293	11	11	1099.2	P	0.001953	11	11	1624.5	P	0.00293	11	11	2190	P	0.000244	mannose-6-phosphate receptor (cation dependent)	M6PR
200901_s_at	11	11	3124.5	P	0.000244	11	11	2359.7	P	0.000732	11	11	2506.6	P	0.000244	11	11	2838.7	P	0.000732	11	11	2907.2	P	0.000244	11	11	3789.9	P	0.000244	mannose-6-phosphate receptor (cation dependent)	M6PR
200902_at	11	11	23670.1	P	0.000244	11	11	20172.3	P	0.000244	11	11	17900.3	P	0.000244	11	11	21054.6	P	0.000244	11	11	20432.2	P	0.000244	11	11	22689.6	P	0.000244	15 kDa selenoprotein	2015-09-01
200903_s_at	11	11	4270.3	P	0.000244	11	11	4740.7	P	0.000244	11	11	3576.4	P	0.000244	11	11	4073.3	P	0.000244	11	11	3831.3	P	0.000244	11	11	7967.2	P	0.000244	S-adenosylhomocysteine hydrolase	AHCY
200904_at	11	11	4429.5	P	0.000244	11	11	7041.6	P	0.000244	11	11	7814.2	P	0.000244	11	11	8653.3	P	0.010742	11	11	7386.6	P	0.000244	11	11	5207.1	P	0.000244	major histocompatibility complex, class I, E	HLA-E
200905_x_at	11	11	15556.9	P	0.000244	11	11	18537.7	P	0.000244	11	11	18143.2	P	0.000244	11	11	19240.4	P	0.000244	11	11	19394.1	P	0.000244	11	11	15419.3	P	0.000244	major histocompatibility complex, class I, E	HLA-E
200906_s_at	11	11	13087.5	P	0.000244	11	11	7750.2	P	0.000244	11	11	9153.4	P	0.000244	11	11	20919.6	P	0.000244	11	11	14660.5	P	0.000244	11	11	8090.5	P	0.000244	palladin, cytoskeletal associated protein	PALLD
200907_s_at	11	11	32464.9	P	0.000244	11	11	17671.8	P	0.000244	11	11	21403.6	P	0.000244	11	11	29342.7	P	0.000244	11	11	24282.6	P	0.000244	11	11	18151.2	P	0.000244	palladin, cytoskeletal associated protein	PALLD
200908_s_at	11	11	461.2	A	0.149658	11	11	509.8	A	0.129639	11	11	485.3	A	0.067627	11	11	607.4	A	0.091797	11	11	393.7	A	0.27417	11	11	410.8	A	0.246094	ribosomal protein, large, P2	RPLP2
200909_s_at	11	11	81002.2	P	0.000244	11	11	72007	P	0.000244	11	11	76438.1	P	0.000244	11	11	70920.1	P	0.000244	11	11	72480	P	0.000244	11	11	70510.5	P	0.000244	ribosomal protein, large, P2	RPLP2
200910_at	11	11	11505.3	P	0.000244	11	11	11796.8	P	0.000244	11	11	10762.2	P	0.000244	11	11	8954.3	P	0.000244	11	11	12039.3	P	0.000244	11	11	16613.2	P	0.000244	chaperonin containing TCP1, subunit 3 (gamma)	CCT3
200911_s_at	11	11	6758.2	P	0.001953	11	11	10315.2	P	0.001221	11	11	7341.7	P	0.005859	11	11	9144.5	P	0.001953	11	11	8898.2	P	0.00293	11	11	6903.6	P	0.00415	transforming, acidic coiled-coil containing protein 1	TACC1
200912_s_at	11	11	31771	P	0.000244	11	11	28828.8	P	0.000244	11	11	31245	P	0.000244	11	11	28990.9	P	0.000244	11	11	28359.2	P	0.000244	11	11	39933.2	P	0.000244	eukaryotic translation initiation factor 4A, isoform 2	EIF4A2
200913_at	11	11	2005.1	P	0.000244	11	11	1887.4	P	0.000244	11	11	2340	P	0.000244	11	11	1350.2	P	0.000244	11	11	1530.4	P	0.001221	11	11	2025.3	P	0.000732	protein phosphatase 1G (formerly 2C), magnesium-dependent, gamma isoform	PPM1G
200914_x_at	11	11	18095.5	P	0.000244	11	11	12695	P	0.000244	11	11	17382.7	P	0.000244	11	11	15593.7	P	0.000244	11	11	16108.7	P	0.000244	11	11	13582.2	P	0.000244	kinectin 1 (kinesin receptor)	KTN1
200915_x_at	11	11	23292	P	0.000244	11	11	26522.7	P	0.000244	11	11	24627.3	P	0.000244	11	11	22605.6	P	0.000244	11	11	23677.5	P	0.000244	11	11	24706.8	P	0.000244	kinectin 1 (kinesin receptor)	KTN1
200916_at	11	11	26552.7	P	0.000244	11	11	19742.6	P	0.000244	11	11	25706.5	P	0.000244	11	11	22144.6	P	0.000244	11	11	30158.5	P	0.000244	11	11	21649.1	P	0.000244	transgelin 2	TAGLN2
200917_s_at	11	11	413	P	0.023926	11	11	324.9	M	0.056152	11	11	492	P	0.046143	11	11	435.7	P	0.046143	11	11	423.6	A	0.149658	11	11	416.5	P	0.023926	signal recognition particle receptor (docking protein)	SRPR
200918_s_at	11	11	6205.4	P	0.000244	11	11	5972.3	P	0.000244	11	11	6301	P	0.000732	11	11	5594	P	0.000732	11	11	5510.8	P	0.000244	11	11	6268.4	P	0.001221	signal recognition particle receptor (docking protein)	SRPR
200919_at	11	11	6141.2	P	0.010742	11	11	9139.9	P	0.00293	11	11	7066.7	P	0.010742	11	11	6926.6	P	0.008057	11	11	7966	P	0.008057	11	11	8696.6	P	0.005859	polyhomeotic homolog 2 (Drosophila)	PHC2
200920_s_at	11	11	4011.8	P	0.000244	11	11	10199.5	P	0.000244	11	11	7250.8	P	0.000244	11	11	6289.6	P	0.000244	11	11	5876.9	P	0.000244	11	11	8272.5	P	0.000244	B-cell translocation gene 1, anti-proliferative	BTG1
200921_s_at	11	11	8388.4	P	0.000244	11	11	19601.5	P	0.000244	11	11	13007.8	P	0.000244	11	11	11453.7	P	0.000244	11	11	10314.6	P	0.000244	11	11	15826.9	P	0.000244	B-cell translocation gene 1, anti-proliferative	BTG1
200922_at	11	11	4211.6	P	0.000244	11	11	2898.1	P	0.000244	11	11	3193.7	P	0.000244	11	11	2709.6	P	0.000244	11	11	3289.2	P	0.000244	11	11	3279.2	P	0.000244	KDEL (Lys-Asp-Glu-Leu) endoplasmic reticulum protein retention receptor 1	KDELR1
200923_at	11	11	844.6	P	0.037598	11	11	1089.9	P	0.030273	11	11	1019	P	0.037598	11	11	3488.2	P	0.00415	11	11	1039.3	A	0.095215	11	11	4066.2	P	0.00415	lectin, galactoside-binding, soluble, 3 binding protein /// similar to lectin, galactoside-binding, soluble, 3 binding protein	LGALS3BP /// LOC100133842
200924_s_at	11	11	1808.6	P	0.000732	11	11	7320.3	P	0.000244	11	11	1899.7	P	0.000244	11	11	2796	P	0.000732	11	11	4062.2	P	0.000244	11	11	4004.8	P	0.000244	solute carrier family 3 (activators of dibasic and neutral amino acid transport), member 2	SLC3A2
200925_at	11	11	36028.2	P	0.000244	11	11	32509.7	P	0.000244	11	11	38328.2	P	0.000244	11	11	36534.4	P	0.000244	11	11	37324	P	0.000244	11	11	37884.9	P	0.000244	cytochrome c oxidase subunit VIa polypeptide 1	COX6A1
200926_at	11	11	84829.1	P	0.000244	11	11	89116.1	P	0.000244	11	11	84352.6	P	0.000244	11	11	81086.8	P	0.000244	11	11	81841.4	P	0.000244	11	11	92325.1	P	0.000244	ribosomal protein S23	RPS23
200927_s_at	11	11	5175.4	P	0.000244	11	11	5264.8	P	0.000244	11	11	5616.9	P	0.000244	11	11	5150.9	P	0.000244	11	11	5758.6	P	0.000244	11	11	5041.2	P	0.000244	RAB14, member RAS oncogene family	RAB14
200928_s_at	11	11	225.6	P	0.001953	11	11	129.6	P	0.01416	11	11	197.5	P	0.00415	11	11	99.5	P	0.000732	11	11	290.6	P	0.00415	11	11	154.5	P	0.005371	RAB14, member RAS oncogene family	RAB14
200929_at	11	11	18056.7	P	0.000244	11	11	17007.6	P	0.000244	11	11	16135.7	P	0.000244	11	11	14231.8	P	0.000244	11	11	15410.2	P	0.000244	11	11	11561.5	P	0.000244	transmembrane emp24-like trafficking protein 10 (yeast)	TMED10
200930_s_at	11	11	28.7	A	0.567627	11	11	74.2	A	0.601074	11	11	123.5	A	0.533936	11	11	66.8	A	0.601074	11	11	24	A	0.633789	11	11	191.9	A	0.334473	vinculin	VCL
200931_s_at	11	11	23114.3	P	0.000244	11	11	22525	P	0.000244	11	11	30605.9	P	0.000244	11	11	34798.2	P	0.000244	11	11	27062.3	P	0.000244	11	11	29420.2	P	0.000244	vinculin	VCL
200932_s_at	11	11	7432.2	P	0.000244	11	11	7629.9	P	0.000732	11	11	8163.6	P	0.000244	11	11	7883.2	P	0.000244	11	11	7735.2	P	0.000244	11	11	6804.4	P	0.000244	dynactin 2 (p50)	DCTN2
200933_x_at	11	11	74427.2	P	0.000244	11	11	75668.4	P	0.000244	11	11	74529	P	0.000244	11	11	67706.4	P	0.000244	11	11	70205.5	P	0.000244	11	11	77613.7	P	0.000244	ribosomal protein S4, X-linked	RPS4X
200934_at	11	11	16848.9	P	0.000244	11	11	19189.5	P	0.000244	11	11	16989	P	0.000244	11	11	16685.1	P	0.000244	11	11	15689	P	0.000244	11	11	11511.5	P	0.000244	DEK oncogene	DEK
200935_at	11	11	1121.3	P	0.000244	11	11	818.5	P	0.000244	11	11	879.7	P	0.000244	11	11	796.4	P	0.000244	11	11	822.5	P	0.000244	11	11	1284.4	P	0.000244	calreticulin	CALR
200936_at	11	11	49967.5	P	0.000244	11	11	50467.9	P	0.000244	11	11	49020.6	P	0.000244	11	11	40914.3	P	0.000244	11	11	46359.5	P	0.000244	11	11	57837.3	P	0.000244	ribosomal protein L8	RPL8
200937_s_at	11	11	46897.7	P	0.000244	11	11	49992.4	P	0.000244	11	11	43875.9	P	0.000244	11	11	36800	P	0.000244	11	11	42883.4	P	0.000244	11	11	54678.5	P	0.000244	ribosomal protein L5	RPL5
200938_s_at	11	11	16.6	A	0.696289	11	11	87.8	A	0.219482	11	11	68.1	A	0.19458	11	11	94.9	A	0.19458	11	11	43.8	A	0.567627	11	11	57.8	A	0.334473	arginine-glutamic acid dipeptide (RE) repeats	RERE
200939_s_at	11	11	136	A	0.246094	11	11	194.9	A	0.5	11	11	61.1	A	0.533936	11	11	148.3	A	0.398926	11	11	21.9	A	0.72583	11	11	113.2	A	0.398926	arginine-glutamic acid dipeptide (RE) repeats	RERE
200940_s_at	11	11	2432.9	P	0.000244	11	11	2705.6	P	0.000244	11	11	2771.4	P	0.000244	11	11	3018.5	P	0.000244	11	11	2941.4	P	0.000244	11	11	2898	P	0.000244	arginine-glutamic acid dipeptide (RE) repeats	RERE
200941_at	11	11	6212.8	P	0.000244	11	11	7964.2	P	0.000244	11	11	9023.9	P	0.000244	11	11	7947	P	0.000244	11	11	9444.2	P	0.000732	11	11	6700.2	P	0.000244	heat shock factor binding protein 1	HSBP1
200942_s_at	11	11	18514.3	P	0.000244	11	11	14731.4	P	0.000244	11	11	21459.3	P	0.000244	11	11	18907.9	P	0.000244	11	11	17182.6	P	0.000244	11	11	17820	P	0.000244	heat shock factor binding protein 1	HSBP1
200943_at	11	11	29387.7	P	0.000244	11	11	24408.4	P	0.000244	11	11	25221.4	P	0.000244	11	11	19049.5	P	0.000244	11	11	19092.7	P	0.000244	11	11	25222.4	P	0.000244	high-mobility group nucleosome binding domain 1	HMGN1
200944_s_at	11	11	29465.8	P	0.000244	11	11	26986.8	P	0.000244	11	11	27452.2	P	0.000244	11	11	23393	P	0.000244	11	11	25407.8	P	0.000244	11	11	26579.1	P	0.000244	high-mobility group nucleosome binding domain 1	HMGN1
200945_s_at	11	11	34957.6	P	0.000244	11	11	29811.4	P	0.000244	11	11	33770.9	P	0.000244	11	11	37586	P	0.000244	11	11	32748.9	P	0.000244	11	11	37715.2	P	0.000244	SEC31 homolog A (S. cerevisiae)	SEC31A
200946_x_at	11	11	5095.9	P	0.000244	11	11	7322.3	P	0.000244	11	11	6910.2	P	0.000244	11	11	6427.7	P	0.000244	11	11	7370.8	P	0.000244	11	11	6893.5	P	0.000244	glutamate dehydrogenase 1	GLUD1
200947_s_at	11	11	5824.1	P	0.000732	11	11	8375.1	P	0.000244	11	11	9647.5	P	0.000244	11	11	7630.6	P	0.000732	11	11	9370.6	P	0.000732	11	11	8417.7	P	0.000244	glutamate dehydrogenase 1	GLUD1
200948_at	11	11	4456.7	P	0.000244	11	11	3953.6	P	0.000244	11	11	4399.4	P	0.000244	11	11	4133.9	P	0.000244	11	11	4533	P	0.000244	11	11	4506.4	P	0.000244	myeloid leukemia factor 2	MLF2
200949_x_at	11	11	52620.4	P	0.000244	11	11	55083.2	P	0.000244	11	11	55831.4	P	0.000244	11	11	47444	P	0.000244	11	11	54275.2	P	0.000244	11	11	57974	P	0.000244	ribosomal protein S20	RPS20
200950_at	11	11	11578.1	P	0.000244	11	11	8634.2	P	0.000244	11	11	14377	P	0.000244	11	11	8669.3	P	0.000244	11	11	10784.8	P	0.000244	11	11	14015.5	P	0.000244	actin related protein 2/3 complex, subunit 1A, 41kDa	ARPC1A
200951_s_at	11	11	19.1	A	0.904785	11	11	19.5	A	0.850342	11	11	225.2	A	0.067627	11	11	278.8	M	0.056152	11	11	230.6	A	0.111572	11	11	84.2	A	0.5	cyclin D2	CCND2
200952_s_at	11	11	99.4	A	0.27417	11	11	58.4	A	0.366211	11	11	104.3	A	0.080566	11	11	225.4	P	0.023926	11	11	170.5	P	0.046143	11	11	150.8	A	0.067627	cyclin D2	CCND2
200953_s_at	11	11	435.7	P	0.046143	11	11	596	P	0.005859	11	11	4886.5	P	0.000244	11	11	6895.9	P	0.000244	11	11	7227.6	P	0.000244	11	11	2852.9	P	0.001221	cyclin D2	CCND2
200954_at	11	11	4626	A	0.129639	11	11	4106.7	A	0.095215	11	11	4127.5	A	0.129639	11	11	4059.5	A	0.149658	11	11	4189.3	A	0.129639	11	11	4244.5	A	0.129639	ATPase, H+ transporting, lysosomal 16kDa, V0 subunit c	ATP6V0C
200955_at	11	11	6662.3	P	0.000244	11	11	5681	P	0.000244	11	11	6483.6	P	0.000244	11	11	5468.7	P	0.000244	11	11	5608.9	P	0.000244	11	11	6576.1	P	0.000244	inner membrane protein, mitochondrial (mitofilin)	IMMT
200956_s_at	11	11	2632.5	P	0.000244	11	11	2336.3	P	0.000732	11	11	2419.1	P	0.000244	11	11	1953	P	0.000732	11	11	2110.1	P	0.000732	11	11	2526.5	P	0.000244	structure specific recognition protein 1	SSRP1
200957_s_at	11	11	2649.3	P	0.000732	11	11	2766.7	P	0.000244	11	11	2726.1	P	0.000244	11	11	2211.1	P	0.000244	11	11	2618.4	P	0.000732	11	11	3712.6	P	0.000732	structure specific recognition protein 1	SSRP1
200958_s_at	11	11	23080.1	P	0.000244	11	11	28942.6	P	0.000244	11	11	25201.5	P	0.000244	11	11	28113.8	P	0.000244	11	11	25392.4	P	0.000244	11	11	29314.8	P	0.000244	syndecan binding protein (syntenin)	SDCBP
200959_at	11	11	10852.4	P	0.000244	11	11	6462.5	P	0.000244	11	11	8667.8	P	0.000244	11	11	6953.7	P	0.000244	11	11	9309.8	P	0.000244	11	11	8514.2	P	0.000244	fusion (involved in t(12;16) in malignant liposarcoma)	FUS
200960_x_at	11	11	21063.1	P	0.001953	11	11	18863.6	P	0.001953	11	11	19707.1	P	0.00415	11	11	17949.6	P	0.001953	11	11	20577.9	P	0.00415	11	11	20406.2	P	0.001953	clathrin, light chain (Lca)	CLTA
200961_at	11	11	4523.6	P	0.000732	11	11	6563.1	P	0.000732	11	11	4095.4	P	0.000732	11	11	4867.2	P	0.000732	11	11	4654.8	P	0.000732	11	11	6249.3	P	0.000244	selenophosphate synthetase 2	SEPHS2
200962_at	11	11	759.3	P	0.018555	11	11	1985.9	P	0.00293	11	11	1245.9	P	0.00415	11	11	865.2	P	0.010742	11	11	741.6	P	0.018555	11	11	3044.7	P	0.000732	ribosomal protein L31	RPL31
200963_x_at	11	11	77816.3	P	0.000244	11	11	82743.6	P	0.000244	11	11	81196.1	P	0.000244	11	11	72082.4	P	0.000244	11	11	78123	P	0.000244	11	11	88133.8	P	0.000244	ribosomal protein L31	RPL31
200964_at	11	11	6233.5	P	0.000244	11	11	6284.4	P	0.000244	11	11	6846.7	P	0.000244	11	11	7159.9	P	0.000244	11	11	7204.9	P	0.000244	11	11	6629.6	P	0.000244	ubiquitin-like modifier activating enzyme 1	UBA1
200965_s_at	11	11	3494.8	P	0.000244	11	11	6161.3	P	0.000244	11	11	4123.6	P	0.000244	11	11	1621.4	P	0.000244	11	11	4527.9	P	0.000244	11	11	1351.3	P	0.000244	actin binding LIM protein 1	ABLIM1
200966_x_at	11	11	36043.8	P	0.000244	11	11	39833.9	P	0.000244	11	11	36171.7	P	0.000244	11	11	35381.1	P	0.000244	11	11	36048.8	P	0.000244	11	11	40134.9	P	0.000244	aldolase A, fructose-bisphosphate	ALDOA
200967_at	11	11	71370.7	P	0.000244	11	11	63281.4	P	0.000244	11	11	63845.5	P	0.000244	11	11	61218.3	P	0.000244	11	11	60273.1	P	0.000244	11	11	56420.9	P	0.000244	peptidylprolyl isomerase B (cyclophilin B)	PPIB
200968_s_at	11	11	48334.6	P	0.000244	11	11	44236.4	P	0.000244	11	11	41027.5	P	0.000244	11	11	36104.5	P	0.000244	11	11	40264	P	0.000244	11	11	35522	P	0.000244	peptidylprolyl isomerase B (cyclophilin B)	PPIB
200969_at	11	11	9299.2	P	0.000244	11	11	8288.2	P	0.000244	11	11	5604.2	P	0.000244	11	11	6237.3	P	0.000244	11	11	6246.3	P	0.000244	11	11	7468.2	P	0.000244	stress-associated endoplasmic reticulum protein 1	SERP1
200970_s_at	11	11	7108.1	P	0.001221	11	11	7205.1	P	0.00293	11	11	4706.1	P	0.00293	11	11	4732.9	P	0.00293	11	11	5176.3	P	0.00415	11	11	7184.4	P	0.00293	stress-associated endoplasmic reticulum protein 1	SERP1
200971_s_at	11	11	19684.9	P	0.000244	11	11	14734	P	0.000244	11	11	12077.5	P	0.000244	11	11	12379.8	P	0.000244	11	11	12476.9	P	0.000244	11	11	17988.3	P	0.000244	stress-associated endoplasmic reticulum protein 1	SERP1
200972_at	11	11	15459.1	P	0.000244	11	11	17280.3	P	0.000244	11	11	20000.2	P	0.000244	11	11	18913.8	P	0.000244	11	11	15257.8	P	0.000244	11	11	15707.4	P	0.000244	tetraspanin 3	TSPAN3
200973_s_at	11	11	7881.1	P	0.000244	11	11	8010.8	P	0.000244	11	11	9202.3	P	0.000244	11	11	8377.8	P	0.000244	11	11	7151.8	P	0.000244	11	11	6113.9	P	0.000244	tetraspanin 3	TSPAN3
200974_at	11	11	9099.5	P	0.000244	11	11	16780.4	P	0.000244	11	11	22530.1	P	0.000244	11	11	43402	P	0.000244	11	11	20711.3	P	0.000244	11	11	11584.8	P	0.000244	actin, alpha 2, smooth muscle, aorta	ACTA2
200975_at	11	11	9880.8	P	0.000244	11	11	7088.6	P	0.000244	11	11	7498.3	P	0.000244	11	11	6909.2	P	0.000244	11	11	8486.3	P	0.000244	11	11	6416	P	0.000244	palmitoyl-protein thioesterase 1	PPT1
200976_s_at	11	11	10843.8	P	0.000244	11	11	12626.8	P	0.000244	11	11	9622	P	0.000244	11	11	13818.8	P	0.000244	11	11	10078.8	P	0.000244	11	11	12021.7	P	0.000244	Tax1 (human T-cell leukemia virus type I) binding protein 1	TAX1BP1
200977_s_at	11	11	8703.6	P	0.000244	11	11	9561.2	P	0.000244	11	11	7184.7	P	0.000244	11	11	9814.2	P	0.000244	11	11	7292.1	P	0.000244	11	11	8561.3	P	0.000244	Tax1 (human T-cell leukemia virus type I) binding protein 1	TAX1BP1
200978_at	11	11	15147.1	P	0.000244	11	11	12565.6	P	0.000244	11	11	13805	P	0.000244	11	11	12958.4	P	0.000244	11	11	12810.2	P	0.000244	11	11	17117.3	P	0.000244	malate dehydrogenase 1, NAD (soluble)	MDH1
200979_at	11	11	1680.6	P	0.000244	11	11	1443.5	P	0.000244	11	11	1450	P	0.000244	11	11	1041.6	P	0.000244	11	11	1404.8	P	0.000244	11	11	1949.3	P	0.000244	pyruvate dehydrogenase (lipoamide) alpha 1	PDHA1
200980_s_at	11	11	6900.7	P	0.000244	11	11	5216	P	0.000732	11	11	4692.7	P	0.00293	11	11	5152.2	P	0.000244	11	11	5103.4	P	0.000244	11	11	6769.7	P	0.000244	pyruvate dehydrogenase (lipoamide) alpha 1	PDHA1
200981_x_at	11	11	65453.8	P	0.000244	11	11	58515.9	P	0.000244	11	11	65032	P	0.000244	11	11	59213	P	0.000244	11	11	59454.9	P	0.000244	11	11	45484.8	P	0.000244	GNAS complex locus	GNAS
200982_s_at	11	11	15127.2	P	0.000244	11	11	8855.7	P	0.000244	11	11	15246.8	P	0.000244	11	11	14017.5	P	0.000244	11	11	12963.4	P	0.000244	11	11	12021.8	P	0.000244	annexin A6	ANXA6
200983_x_at	11	11	36754.9	P	0.000244	11	11	38065	P	0.000244	11	11	40616.4	P	0.000244	11	11	40307.6	P	0.000244	11	11	37677.3	P	0.000244	11	11	40810.9	P	0.000244	CD59 molecule, complement regulatory protein	CD59
200984_s_at	11	11	37400.4	P	0.000244	11	11	35511.4	P	0.000244	11	11	39713.4	P	0.000244	11	11	38821.7	P	0.000244	11	11	38273.2	P	0.000244	11	11	36631.9	P	0.000244	CD59 molecule, complement regulatory protein	CD59
200985_s_at	11	11	46906.9	P	0.000244	11	11	45237.9	P	0.000244	11	11	51583.3	P	0.000244	11	11	47448.1	P	0.000244	11	11	49000.6	P	0.000244	11	11	45758.7	P	0.000244	CD59 molecule, complement regulatory protein	CD59
200986_at	11	11	1019.6	P	0.000244	11	11	1728.5	P	0.000244	11	11	2789	P	0.000244	11	11	4862.7	P	0.000244	11	11	2410.6	P	0.000244	11	11	2730.9	P	0.000244	serpin peptidase inhibitor, clade G (C1 inhibitor), member 1	SERPING1
200987_x_at	11	11	2631.6	P	0.000732	11	11	1981.5	P	0.001953	11	11	1850.4	P	0.00293	11	11	1822.9	P	0.001221	11	11	1746.9	P	0.001953	11	11	2639.3	P	0.000244	proteasome (prosome, macropain) activator subunit 3 (PA28 gamma; Ki)	PSME3
200988_s_at	11	11	734.3	P	0.000244	11	11	585.4	P	0.000244	11	11	643.2	P	0.000244	11	11	750.6	P	0.000244	11	11	802.5	P	0.000244	11	11	875.6	P	0.000244	proteasome (prosome, macropain) activator subunit 3 (PA28 gamma; Ki)	PSME3
200989_at	11	11	61417	P	0.000244	11	11	58281.3	P	0.000244	11	11	57633.2	P	0.000244	11	11	64588.3	P	0.000244	11	11	66947.9	P	0.000244	11	11	52793.1	P	0.000244	hypoxia inducible factor 1, alpha subunit (basic helix-loop-helix transcription factor)	HIF1A
200990_at	11	11	2473.5	P	0.001221	11	11	2407.3	P	0.000732	11	11	2571.5	P	0.000732	11	11	2111.9	P	0.001221	11	11	2647.7	P	0.001221	11	11	3472.8	P	0.001221	tripartite motif-containing 28	TRIM28
200991_s_at	11	11	7765.6	P	0.000732	11	11	7730.4	P	0.000732	11	11	6588.9	P	0.001221	11	11	7135.1	P	0.000732	11	11	7094.9	P	0.000732	11	11	7403.3	P	0.000732	sorting nexin 17	SNX17
200992_at	11	11	6484.2	P	0.000244	11	11	8168.2	P	0.000244	11	11	5512.5	P	0.000244	11	11	4245	P	0.000244	11	11	6377.1	P	0.000244	11	11	8471	P	0.000244	importin 7	IPO7
200993_at	11	11	7792.7	P	0.000244	11	11	8920.9	P	0.000244	11	11	8675.8	P	0.000244	11	11	6136.2	P	0.000244	11	11	8935.7	P	0.000244	11	11	8805.9	P	0.000244	importin 7	IPO7
200994_at	11	11	8036.4	P	0.000244	11	11	8881.3	P	0.000244	11	11	8934.9	P	0.000244	11	11	7106.7	P	0.000244	11	11	8184.1	P	0.000732	11	11	9698.4	P	0.000244	importin 7	IPO7
200995_at	11	11	2251.4	P	0.001953	11	11	2732.7	P	0.001953	11	11	2957.1	P	0.001221	11	11	2830.3	P	0.001221	11	11	3271.9	P	0.001221	11	11	3460.7	P	0.001953	importin 7	IPO7
200996_at	11	11	20882.2	P	0.000244	11	11	16201.3	P	0.000244	11	11	17722.6	P	0.000244	11	11	15740.1	P	0.000244	11	11	17647.7	P	0.000244	11	11	22308.8	P	0.000244	ARP3 actin-related protein 3 homolog (yeast)	ACTR3
200997_at	11	11	5110.6	P	0.000244	11	11	5128.6	P	0.000244	11	11	4385.7	P	0.000244	11	11	4186.7	P	0.000244	11	11	4107.5	P	0.000244	11	11	5566.4	P	0.000244	RNA binding motif protein 4	RBM4
200998_s_at	11	11	35858.9	P	0.000244	11	11	25617.1	P	0.000244	11	11	31893.2	P	0.000244	11	11	23476.1	P	0.000244	11	11	30780.5	P	0.000244	11	11	28158.1	P	0.000244	cytoskeleton-associated protein 4	CKAP4
200999_s_at	11	11	57381	P	0.000244	11	11	41600	P	0.000244	11	11	46556.9	P	0.000244	11	11	36939.1	P	0.000244	11	11	42891.8	P	0.000244	11	11	44226.2	P	0.000244	cytoskeleton-associated protein 4	CKAP4
201000_at	11	11	5881.1	P	0.018555	11	11	8880.9	P	0.005859	11	11	6066.1	P	0.023926	11	11	6828.3	P	0.00415	11	11	7210.8	P	0.01416	11	11	8557.1	P	0.008057	alanyl-tRNA synthetase	AARS
201001_s_at	11	11	6840.1	P	0.000244	11	11	7026.4	P	0.000244	11	11	5931	P	0.000244	11	11	7311	P	0.000244	11	11	6490.1	P	0.000244	11	11	7701.2	P	0.000244	TMEM189-UBE2V1 readthrough transcript /// ubiquitin-conjugating enzyme E2 variant 1	TMEM189-UBE2V1 /// UBE2V1
201002_s_at	11	11	7740.2	P	0.000244	11	11	8391.2	P	0.000244	11	11	9994.3	P	0.000244	11	11	9560.3	P	0.000244	11	11	9342.7	P	0.000244	11	11	11451.6	P	0.000244	TMEM189-UBE2V1 readthrough transcript /// ubiquitin-conjugating enzyme E2 variant 1	TMEM189-UBE2V1 /// UBE2V1
201003_x_at	11	11	5244.1	P	0.000244	11	11	6265.8	P	0.000244	11	11	6100.2	P	0.000244	11	11	4680.5	P	0.000244	11	11	6385.1	P	0.000244	11	11	5520.2	P	0.000244	arginyl aminopeptidase (aminopeptidase B) /// transmembrane protein 189 /// TMEM189-UBE2V1 readthrough transcript /// ubiquitin-conjugating enzyme E2 variant 1 /// ubiquitin-conjugating enzyme E2 variant 1 pseudogene 2	RNPEP /// TMEM189 /// TMEM189-UBE2V1 /// UBE2V1 /// UBE2V1P2
201004_at	11	11	22636.9	P	0.000244	11	11	25415.6	P	0.000244	11	11	24353.3	P	0.000244	11	11	22622.9	P	0.000244	11	11	26420.9	P	0.000244	11	11	21972.7	P	0.000244	signal sequence receptor, delta (translocon-associated protein delta)	SSR4
201005_at	11	11	16715.7	P	0.000244	11	11	18216.3	P	0.000244	11	11	23136.7	P	0.000244	11	11	9488.1	P	0.000244	11	11	16883.7	P	0.000244	11	11	14328.2	P	0.000244	CD9 molecule	CD9
201006_at	11	11	391.8	P	0.030273	11	11	285	P	0.023926	11	11	330.3	P	0.030273	11	11	417.4	P	0.037598	11	11	698.8	P	0.018555	11	11	359	P	0.023926	peroxiredoxin 2	PRDX2
201007_at	11	11	13541.2	P	0.000732	11	11	15247.1	P	0.000244	11	11	13788.6	P	0.000732	11	11	13312.7	P	0.000732	11	11	13269.5	P	0.000732	11	11	17743.4	P	0.000244	hydroxyacyl-Coenzyme A dehydrogenase/3-ketoacyl-Coenzyme A thiolase/enoyl-Coenzyme A hydratase (trifunctional protein), beta subunit	HADHB
201008_s_at	11	11	1286.4	P	0.018555	11	11	3578.5	P	0.000244	11	11	2227	P	0.000732	11	11	3226.6	P	0.001953	11	11	2703.4	P	0.000244	11	11	1586	P	0.00415	thioredoxin interacting protein	TXNIP
201009_s_at	11	11	2283.5	P	0.01416	11	11	5072.9	P	0.000244	11	11	4358.7	P	0.000732	11	11	4934.8	P	0.000244	11	11	5392.7	P	0.000244	11	11	2874.9	P	0.001953	thioredoxin interacting protein	TXNIP
201010_s_at	11	11	3757.1	P	0.000244	11	11	17389.1	P	0.000244	11	11	12197	P	0.000244	11	11	17519.8	P	0.000244	11	11	19246.4	P	0.000244	11	11	7789.9	P	0.000244	thioredoxin interacting protein	TXNIP
201011_at	11	11	15286.2	P	0.000244	11	11	12790.5	P	0.000244	11	11	11564.7	P	0.000244	11	11	9740.5	P	0.000244	11	11	12233.8	P	0.000244	11	11	14200.3	P	0.000244	ribophorin I	RPN1
201012_at	11	11	55995.7	P	0.000244	11	11	63655.9	P	0.000244	11	11	63697.1	P	0.000244	11	11	63789.7	P	0.000244	11	11	61711.8	P	0.000244	11	11	60634.7	P	0.000244	annexin A1	ANXA1
201013_s_at	11	11	5532.1	P	0.000244	11	11	7491.1	P	0.000244	11	11	5782	P	0.000244	11	11	3692.7	P	0.000244	11	11	5772.7	P	0.000244	11	11	9632.9	P	0.000244	phosphoribosylaminoimidazole carboxylase, phosphoribosylaminoimidazole succinocarboxamide synthetase	PAICS
201014_s_at	11	11	2946.2	P	0.000244	11	11	3136.4	P	0.000244	11	11	2181.8	P	0.000244	11	11	1496	P	0.000244	11	11	2541.4	P	0.000244	11	11	4740.8	P	0.000244	phosphoribosylaminoimidazole carboxylase, phosphoribosylaminoimidazole succinocarboxamide synthetase	PAICS
201015_s_at	11	11	27.4	A	0.665527	11	11	30.1	A	0.466064	11	11	187.3	A	0.246094	11	11	207.2	A	0.246094	11	11	200.4	A	0.27417	11	11	26.4	A	0.696289	junction plakoglobin	JUP
201016_at	11	11	8133.9	P	0.000244	11	11	10459.3	P	0.000244	11	11	8141.5	P	0.000244	11	11	8224.7	P	0.000244	11	11	8377.2	P	0.000244	11	11	12167.6	P	0.000244	eukaryotic translation initiation factor 1A, X-linked	EIF1AX
201017_at	11	11	3883.3	P	0.000244	11	11	2983.5	P	0.000244	11	11	4097	P	0.000244	11	11	3892.9	P	0.000244	11	11	2408.1	P	0.000244	11	11	2961.5	P	0.000244	eukaryotic translation initiation factor 1A, X-linked	EIF1AX
201018_at	11	11	3111.4	P	0.000244	11	11	3901.6	P	0.000244	11	11	4188.4	P	0.000244	11	11	2935.4	P	0.000244	11	11	4203.1	P	0.000244	11	11	3918.2	P	0.000732	eukaryotic translation initiation factor 1A, X-linked	EIF1AX
201019_s_at	11	11	15331.4	P	0.000244	11	11	20082.6	P	0.000244	11	11	17895.6	P	0.000244	11	11	15504.9	P	0.000244	11	11	17318.2	P	0.000244	11	11	24182.7	P	0.000244	eukaryotic translation initiation factor 1A pseudogene 1 /// eukaryotic translation initiation factor 1A, X-linked	EIF1AP1 /// EIF1AX
201020_at	11	11	11338.7	P	0.000244	11	11	8162.2	P	0.000244	11	11	12184.8	P	0.000244	11	11	13447.5	P	0.000244	11	11	10620	P	0.000244	11	11	7437.3	P	0.000244	tyrosine 3-monooxygenase/tryptophan 5-monooxygenase activation protein, eta polypeptide	YWHAH
201021_s_at	11	11	28442.9	P	0.000244	11	11	39050.2	P	0.000244	11	11	32366.7	P	0.000244	11	11	41013.7	P	0.000244	11	11	28556.8	P	0.000244	11	11	38813.6	P	0.000244	destrin (actin depolymerizing factor)	DSTN
201022_s_at	11	11	47452.4	P	0.000244	11	11	65631.8	P	0.000244	11	11	56269.4	P	0.000244	11	11	71760.4	P	0.000244	11	11	49622.3	P	0.000244	11	11	63358.3	P	0.000244	destrin (actin depolymerizing factor)	DSTN
201023_at	11	11	6377.2	P	0.000244	11	11	6858.4	P	0.000244	11	11	6692.2	P	0.000244	11	11	6684.4	P	0.000244	11	11	5972	P	0.000244	11	11	9044.5	P	0.000244	TAF7 RNA polymerase II, TATA box binding protein (TBP)-associated factor, 55kDa	TAF7
201024_x_at	11	11	9029.4	P	0.000244	11	11	8078.3	P	0.000244	11	11	10076.7	P	0.000244	11	11	10367.8	P	0.000244	11	11	9301.5	P	0.000244	11	11	12083.8	P	0.000244	eukaryotic translation initiation factor 5B	EIF5B
201025_at	11	11	1696.9	P	0.000244	11	11	1293.3	P	0.000244	11	11	1839.5	P	0.000244	11	11	1569.7	P	0.000244	11	11	969.6	P	0.000244	11	11	2119.1	P	0.000244	eukaryotic translation initiation factor 5B	EIF5B
201026_at	11	11	990.2	P	0.001953	11	11	840.2	P	0.00415	11	11	1195.6	P	0.005859	11	11	1229.3	P	0.001221	11	11	827.8	P	0.001953	11	11	1157.3	P	0.00293	eukaryotic translation initiation factor 5B	EIF5B
201027_s_at	11	11	2591	P	0.000244	11	11	2402.4	P	0.000244	11	11	3021.7	P	0.000244	11	11	2752.3	P	0.000244	11	11	2847.4	P	0.001953	11	11	3806.8	P	0.000732	eukaryotic translation initiation factor 5B	EIF5B
201028_s_at	11	11	24896.9	P	0.000244	11	11	30330.9	P	0.000244	11	11	33224.7	P	0.000244	11	11	33876	P	0.000244	11	11	34857.6	P	0.000244	11	11	22512.1	P	0.000244	CD99 molecule	CD99
201029_s_at	11	11	51100.1	P	0.000244	11	11	51341.8	P	0.000244	11	11	59807.8	P	0.000244	11	11	55289.8	P	0.000244	11	11	60428.1	P	0.000244	11	11	47168.1	P	0.000244	CD99 molecule	CD99
201030_x_at	11	11	23673.2	P	0.000244	11	11	25025.8	P	0.000244	11	11	24412.8	P	0.000244	11	11	21007.9	P	0.000244	11	11	22132.6	P	0.000244	11	11	34985	P	0.000244	lactate dehydrogenase B	LDHB
201031_s_at	11	11	26059.1	P	0.000244	11	11	19701.4	P	0.000244	11	11	26139.5	P	0.000244	11	11	16583.2	P	0.000244	11	11	23080.9	P	0.000244	11	11	27540.1	P	0.000244	heterogeneous nuclear ribonucleoprotein H1 (H)	HNRNPH1
201032_at	11	11	6394.3	P	0.000244	11	11	5427.6	P	0.000244	11	11	5621.7	P	0.000244	11	11	6268.8	P	0.000244	11	11	5490.9	P	0.000244	11	11	6759	P	0.000244	bladder cancer associated protein	BLCAP
201033_x_at	11	11	66594.8	P	0.000244	11	11	66077.4	P	0.000244	11	11	68478.5	P	0.000244	11	11	65459.4	P	0.000244	11	11	63713	P	0.000244	11	11	67718.8	P	0.000244	ribosomal protein, large, P0	RPLP0
201034_at	11	11	9787.3	P	0.000244	11	11	12777.1	P	0.000244	11	11	14949.8	P	0.000244	11	11	18968.5	P	0.000244	11	11	9616.8	P	0.000244	11	11	25181.2	P	0.000244	adducin 3 (gamma)	ADD3
201035_s_at	11	11	1421.5	P	0.00415	11	11	1514.5	P	0.005859	11	11	2043.7	P	0.005859	11	11	1737.5	P	0.005859	11	11	1341.4	P	0.005859	11	11	1622	P	0.00415	hydroxyacyl-Coenzyme A dehydrogenase	HADH
201036_s_at	11	11	2353.9	P	0.000244	11	11	2547.9	P	0.000244	11	11	3427.1	P	0.000244	11	11	3098.5	P	0.000244	11	11	2719.8	P	0.000244	11	11	3479.9	P	0.000244	hydroxyacyl-Coenzyme A dehydrogenase	HADH
201037_at	11	11	12205.3	P	0.000244	11	11	14309.2	P	0.000244	11	11	16528.9	P	0.000244	11	11	12304.1	P	0.000244	11	11	13589	P	0.000244	11	11	14663.2	P	0.000244	phosphofructokinase, platelet	PFKP
201038_s_at	11	11	1752.6	P	0.001221	11	11	1577.6	P	0.001953	11	11	1629.1	P	0.001953	11	11	1579.6	P	0.00293	11	11	1585.6	P	0.005859	11	11	1483.6	P	0.001953	acidic (leucine-rich) nuclear phosphoprotein 32 family, member A	ANP32A
201039_s_at	11	11	2382.7	P	0.000732	11	11	1691.7	P	0.001953	11	11	2419.1	P	0.001953	11	11	1715.9	P	0.001953	11	11	2156.9	P	0.001953	11	11	1996.3	P	0.001953	RAD23 homolog A (S. cerevisiae)	RAD23A
201040_at	11	11	6032.5	P	0.000244	11	11	4323.9	P	0.000244	11	11	5404.4	P	0.000732	11	11	4843	P	0.000732	11	11	5180.8	P	0.000732	11	11	3813.9	P	0.000732	guanine nucleotide binding protein (G protein), alpha inhibiting activity polypeptide 2	GNAI2
201041_s_at	11	11	7932.8	P	0.000244	11	11	15311.8	P	0.000244	11	11	22815.9	P	0.000244	11	11	21977.9	P	0.000244	11	11	16964	P	0.000244	11	11	23202.7	P	0.000244	dual specificity phosphatase 1	DUSP1
201042_at	11	11	1180.3	P	0.00415	11	11	1081.5	P	0.010742	11	11	1668.9	P	0.001953	11	11	3869.9	P	0.000244	11	11	1099.8	P	0.018555	11	11	819.7	P	0.023926	transglutaminase 2 (C polypeptide, protein-glutamine-gamma-glutamyltransferase)	TGM2
201043_s_at	11	11	1505	P	0.000244	11	11	1074.9	P	0.000244	11	11	1631.8	P	0.000244	11	11	1331.9	P	0.000244	11	11	1011.3	P	0.000244	11	11	1875.5	P	0.000244	acidic (leucine-rich) nuclear phosphoprotein 32 family, member A /// hypothetical protein LOC100128146	ANP32A /// LOC100128146
201044_x_at	11	11	414.3	P	0.018555	11	11	375.8	P	0.030273	11	11	452.4	P	0.037598	11	11	759.7	P	0.00293	11	11	519.2	P	0.000244	11	11	723.2	P	0.00293	dual specificity phosphatase 1	DUSP1
201045_s_at	11	11	19.6	A	0.780518	11	11	38.5	A	0.71875	11	11	14.9	A	0.780518	11	11	112.6	A	0.533936	11	11	12.8	A	0.753906	11	11	22	A	0.780518	RAB6A, member RAS oncogene family	RAB6A
201046_s_at	11	11	3704.1	P	0.023926	11	11	4348.1	P	0.01416	11	11	3130	P	0.030273	11	11	3385.3	P	0.023926	11	11	3238.2	P	0.023926	11	11	4965.7	P	0.010742	RAD23 homolog A (S. cerevisiae)	RAD23A
201047_x_at	11	11	13200.9	P	0.000244	11	11	11680	P	0.000244	11	11	11088.2	P	0.000244	11	11	12616	P	0.000244	11	11	12997.3	P	0.000244	11	11	8920.2	P	0.000244	RAB6A, member RAS oncogene family	RAB6A
201048_x_at	11	11	259.1	A	0.111572	11	11	197.7	A	0.129639	11	11	193.4	A	0.303711	11	11	248.8	A	0.129639	11	11	184.2	A	0.219482	11	11	245.7	A	0.149658	RAB6A, member RAS oncogene family	RAB6A
201049_s_at	11	11	80037.7	P	0.000244	11	11	74896.9	P	0.000244	11	11	81467.3	P	0.000244	11	11	74732.3	P	0.000244	11	11	72939.2	P	0.000244	11	11	75060.5	P	0.000244	ribosomal protein S18	RPS18
201050_at	11	11	1656.6	P	0.00293	11	11	1327.6	P	0.000244	11	11	2817.1	P	0.001221	11	11	1668.8	P	0.000244	11	11	1913.7	P	0.00293	11	11	1951.1	P	0.00293	phospholipase D family, member 3	PLD3
201051_at	11	11	4365.5	P	0.000244	11	11	4602.9	P	0.000244	11	11	5681.1	P	0.000244	11	11	3171.4	P	0.000244	11	11	4959.1	P	0.000244	11	11	4019.9	P	0.000244	acidic (leucine-rich) nuclear phosphoprotein 32 family, member A	ANP32A
201052_s_at	11	11	2359.8	P	0.000244	11	11	3086.7	P	0.000244	11	11	2040.7	P	0.000244	11	11	2781.1	P	0.000244	11	11	2692.8	P	0.000244	11	11	2483.5	P	0.000244	proteasome (prosome, macropain) inhibitor subunit 1 (PI31)	PSMF1
201053_s_at	11	11	3703.5	P	0.001221	11	11	4699.9	P	0.001953	11	11	3469.1	P	0.001221	11	11	4220.5	P	0.001221	11	11	4300.8	P	0.000732	11	11	4362.7	P	0.001953	proteasome (prosome, macropain) inhibitor subunit 1 (PI31)	PSMF1
201054_at	11	11	16772	P	0.000244	11	11	18500.6	P	0.000244	11	11	14548.9	P	0.000244	11	11	15941.3	P	0.000244	11	11	14244.6	P	0.000244	11	11	13364.2	P	0.000244	heterogeneous nuclear ribonucleoprotein A0	HNRNPA0
201055_s_at	11	11	3640	P	0.000244	11	11	4663	P	0.000244	11	11	3276.9	P	0.000732	11	11	4012.8	P	0.000732	11	11	3585.3	P	0.000244	11	11	3661.4	P	0.000244	heterogeneous nuclear ribonucleoprotein A0	HNRNPA0
201056_at	11	11	1935.8	P	0.000732	11	11	1168.7	P	0.000732	11	11	1782.6	P	0.000732	11	11	1917.8	P	0.000732	11	11	1362.5	P	0.01416	11	11	1421.6	P	0.000732	golgin B1, golgi integral membrane protein	GOLGB1
201057_s_at	11	11	4302.8	P	0.000244	11	11	3835.7	P	0.000244	11	11	3584.2	P	0.000244	11	11	4612	P	0.000244	11	11	3485.7	P	0.000244	11	11	3455	P	0.000244	golgin B1, golgi integral membrane protein	GOLGB1
201058_s_at	11	11	6597.5	P	0.000732	11	11	5020.8	P	0.000732	11	11	7290.4	P	0.000732	11	11	15580.1	P	0.000244	11	11	4965.2	P	0.001221	11	11	6798.9	P	0.000732	myosin, light chain 9, regulatory	MYL9
201059_at	11	11	16974.3	P	0.000732	11	11	15992.8	P	0.000732	11	11	19219.7	P	0.000732	11	11	20412.6	P	0.001221	11	11	21606.1	P	0.000244	11	11	17876.8	P	0.000732	cortactin	CTTN
201060_x_at	11	11	7102	P	0.000244	11	11	8864.6	P	0.000244	11	11	7129.2	P	0.000732	11	11	8503.1	P	0.000732	11	11	7067.4	P	0.000244	11	11	11945	P	0.000244	stomatin	STOM
201061_s_at	11	11	12650.6	P	0.000244	11	11	19729.7	P	0.000244	11	11	12572.6	P	0.000244	11	11	17614.9	P	0.000244	11	11	14826.9	P	0.000244	11	11	16244.7	P	0.000244	stomatin	STOM
201062_at	11	11	100.5	A	0.27417	11	11	103.5	A	0.171387	11	11	12.6	A	0.567627	11	11	78.6	A	0.432373	11	11	101.1	A	0.246094	11	11	82.4	A	0.149658	stomatin	STOM
201063_at	11	11	28517.1	P	0.000244	11	11	34713.3	P	0.000732	11	11	24530	P	0.000244	11	11	27094.3	P	0.000244	11	11	32701.2	P	0.000244	11	11	33691.1	P	0.000244	reticulocalbin 1, EF-hand calcium binding domain	RCN1
201064_s_at	11	11	8819.8	P	0.000244	11	11	12337.6	P	0.000244	11	11	11806.8	P	0.000244	11	11	10906.7	P	0.000244	11	11	10528.4	P	0.000244	11	11	19025.5	P	0.000244	poly(A) binding protein, cytoplasmic 4 (inducible form)	PABPC4
201065_s_at	11	11	9849.6	P	0.000732	11	11	8913	P	0.000732	11	11	10577.3	P	0.000732	11	11	9019.3	P	0.000732	11	11	9422.5	P	0.000732	11	11	8199.6	P	0.000732	general transcription factor II, i /// general transcription factor II, i, pseudogene 1 /// general transcription factor II, i, pseudogene	GTF2I /// GTF2IP1 /// LOC100093631
201066_at	11	11	7095.1	P	0.00415	11	11	6534.9	P	0.008057	11	11	6956.3	P	0.008057	11	11	6473.8	P	0.010742	11	11	8227.2	P	0.00415	11	11	9513.4	P	0.005859	cytochrome c-1	CYC1
201067_at	11	11	2245.6	P	0.000732	11	11	1999	P	0.000732	11	11	2625.3	P	0.001221	11	11	2337.6	P	0.000732	11	11	3500.9	P	0.000732	11	11	2269.8	P	0.001953	proteasome (prosome, macropain) 26S subunit, ATPase, 2	PSMC2
201068_s_at	11	11	15717.6	P	0.000244	11	11	13446.3	P	0.000244	11	11	14647.3	P	0.000244	11	11	13805.6	P	0.000244	11	11	13827.3	P	0.000244	11	11	15074.4	P	0.000244	proteasome (prosome, macropain) 26S subunit, ATPase, 2	PSMC2
201069_at	11	11	31887.8	P	0.000244	11	11	33495.9	P	0.000244	11	11	33587.3	P	0.000244	11	11	38210.5	P	0.000244	11	11	33204.9	P	0.000244	11	11	23469.5	P	0.000244	matrix metallopeptidase 2 (gelatinase A, 72kDa gelatinase, 72kDa type IV collagenase)	MMP2
201070_x_at	11	11	2101.3	P	0.000732	11	11	923	P	0.005859	11	11	1210.1	P	0.00415	11	11	873.9	P	0.00293	11	11	1324.8	P	0.000732	11	11	794.6	P	0.005859	splicing factor 3b, subunit 1, 155kDa	SF3B1
201071_x_at	11	11	19111.4	P	0.000244	11	11	13924.6	P	0.000244	11	11	15724.2	P	0.000732	11	11	15911.7	P	0.000732	11	11	17209.7	P	0.000244	11	11	16955.6	P	0.000244	splicing factor 3b, subunit 1, 155kDa	SF3B1
201072_s_at	11	11	1570.7	P	0.000244	11	11	2089.8	P	0.000244	11	11	1498.3	P	0.000244	11	11	1443.3	P	0.000244	11	11	1725.7	P	0.023926	11	11	1775	P	0.000244	SWI/SNF related, matrix associated, actin dependent regulator of chromatin, subfamily c, member 1	SMARCC1
201073_s_at	11	11	696.8	P	0.000244	11	11	583.3	P	0.000244	11	11	723.6	P	0.000244	11	11	731.3	P	0.001221	11	11	936.6	P	0.000244	11	11	841.5	P	0.000244	SWI/SNF related, matrix associated, actin dependent regulator of chromatin, subfamily c, member 1	SMARCC1
201074_at	11	11	5879.2	P	0.000244	11	11	4779.7	P	0.000244	11	11	4976.3	P	0.000244	11	11	4250	P	0.000244	11	11	5066	P	0.000244	11	11	5250.6	P	0.000244	SWI/SNF related, matrix associated, actin dependent regulator of chromatin, subfamily c, member 1	SMARCC1
201075_s_at	11	11	1628.8	P	0.000244	11	11	1635.9	P	0.000244	11	11	1775.6	P	0.000244	11	11	1359.9	P	0.000244	11	11	1856.9	P	0.000244	11	11	1585.5	P	0.000244	SWI/SNF related, matrix associated, actin dependent regulator of chromatin, subfamily c, member 1	SMARCC1
201076_at	11	11	1790.8	P	0.001221	11	11	2076.9	P	0.000244	11	11	1963.3	P	0.000244	11	11	1699.7	P	0.030273	11	11	2101.5	P	0.000732	11	11	2287.2	P	0.000244	NHP2 non-histone chromosome protein 2-like 1 (S. cerevisiae)	NHP2L1
201077_s_at	11	11	14828.2	P	0.000244	11	11	14142.3	P	0.000244	11	11	13374.7	P	0.000244	11	11	13062.8	P	0.000244	11	11	14059.7	P	0.000244	11	11	18022.7	P	0.000244	NHP2 non-histone chromosome protein 2-like 1 (S. cerevisiae)	NHP2L1
201078_at	11	11	22497.7	P	0.000244	11	11	18156.8	P	0.000244	11	11	17973.8	P	0.000244	11	11	17570.2	P	0.000244	11	11	19718.5	P	0.000244	11	11	15697.5	P	0.000244	transmembrane 9 superfamily member 2	TM9SF2
201079_at	11	11	840.6	P	0.005859	11	11	631.9	P	0.000732	11	11	346.1	P	0.023926	11	11	397.1	M	0.053711	11	11	273.7	P	0.018555	11	11	412.1	P	0.000244	synaptogyrin 2	SYNGR2
201080_at	11	11	1471.9	P	0.00415	11	11	1332.8	P	0.00415	11	11	1500.4	P	0.001221	11	11	1293.3	P	0.00415	11	11	1353.1	P	0.00415	11	11	1122.7	P	0.005859	phosphatidylinositol-5-phosphate 4-kinase, type II, beta	PIP4K2B
201081_s_at	11	11	417.1	P	0.001221	11	11	226.1	P	0.005859	11	11	181.1	P	0.00415	11	11	342.7	P	0.001953	11	11	289	P	0.001953	11	11	309.5	P	0.001221	phosphatidylinositol-5-phosphate 4-kinase, type II, beta	PIP4K2B
201082_s_at	11	11	1075.1	P	0.000244	11	11	1280.8	P	0.000244	11	11	1328.2	P	0.000244	11	11	1879.8	P	0.000244	11	11	1202.6	P	0.000244	11	11	2096.6	P	0.000244	dynactin 1 (p150, glued homolog, Drosophila)	DCTN1
201083_s_at	11	11	1537.9	P	0.000244	11	11	1105.5	P	0.000732	11	11	1268.3	P	0.000732	11	11	1247.5	P	0.000732	11	11	981	P	0.000244	11	11	1603	P	0.000732	BCL2-associated transcription factor 1	BCLAF1
201084_s_at	11	11	17137.3	P	0.000244	11	11	17192	P	0.000244	11	11	16893	P	0.000244	11	11	15456.4	P	0.000244	11	11	16053.9	P	0.000244	11	11	15153.8	P	0.000244	BCL2-associated transcription factor 1	BCLAF1
201085_s_at	11	11	3349.1	P	0.001221	11	11	1642.5	P	0.00293	11	11	3547.2	P	0.000732	11	11	1927.6	P	0.00415	11	11	1398	P	0.00415	11	11	1790.5	P	0.001953	SON DNA binding protein	SON
201086_x_at	11	11	8448.2	P	0.000244	11	11	7107.9	P	0.000244	11	11	9177.1	P	0.000244	11	11	9316.1	P	0.000244	11	11	8001.5	P	0.000244	11	11	6900.3	P	0.000244	SON DNA binding protein	SON
201087_at	11	11	1585.5	P	0.000732	11	11	1506.9	P	0.008057	11	11	1443.5	P	0.00415	11	11	1789.3	P	0.008057	11	11	1774.6	P	0.008057	11	11	2243	P	0.001953	paxillin	PXN
201088_at	11	11	19106.9	P	0.000244	11	11	9935.9	P	0.000244	11	11	17733.2	P	0.000244	11	11	10980.3	P	0.000244	11	11	12224.5	P	0.000244	11	11	15987.2	P	0.000244	karyopherin alpha 2 (RAG cohort 1, importin alpha 1)	KPNA2
201089_at	11	11	3557.3	P	0.000244	11	11	4754.9	P	0.000244	11	11	4194.7	P	0.000244	11	11	4565.9	P	0.000244	11	11	5047.8	P	0.000244	11	11	2767	P	0.000244	ATPase, H+ transporting, lysosomal 56/58kDa, V1 subunit B2	ATP6V1B2
201090_x_at	11	11	62921.1	P	0.023926	11	11	40941.5	P	0.023926	11	11	61913.5	P	0.01416	11	11	50193.1	P	0.023926	11	11	56928	P	0.018555	11	11	55542.7	P	0.010742	tubulin, alpha 1b	TUBA1B
201091_s_at	11	11	8663.8	P	0.000244	11	11	8730.5	P	0.000244	11	11	9253.9	P	0.000244	11	11	7314.2	P	0.000244	11	11	8885.3	P	0.000244	11	11	11757	P	0.000244	chromobox homolog 3 (HP1 gamma homolog, Drosophila)	CBX3
201092_at	11	11	13467.7	P	0.000244	11	11	12668.5	P	0.000244	11	11	12951.1	P	0.000244	11	11	11863.8	P	0.000244	11	11	12362.2	P	0.000244	11	11	12390	P	0.000244	retinoblastoma binding protein 7	RBBP7
201093_x_at	11	11	4080.6	P	0.000244	11	11	3933.5	P	0.000244	11	11	3811.4	P	0.000244	11	11	4053.9	P	0.000244	11	11	3665.7	P	0.000244	11	11	4225.8	P	0.000244	succinate dehydrogenase complex, subunit A, flavoprotein (Fp)	SDHA
201094_at	11	11	66028.3	P	0.000244	11	11	67591.6	P	0.000244	11	11	68764.6	P	0.000244	11	11	62467	P	0.000244	11	11	64064.3	P	0.000244	11	11	72572.8	P	0.000244	ribosomal protein S29	RPS29
201095_at	11	11	7443.1	P	0.000244	11	11	6554.8	P	0.000244	11	11	9206.9	P	0.000244	11	11	6812.7	P	0.000244	11	11	6896.1	P	0.000244	11	11	6471.1	P	0.000244	death-associated protein	DAP
201096_s_at	11	11	41090.6	P	0.000244	11	11	23234.5	P	0.000244	11	11	25644.3	P	0.000244	11	11	28704.9	P	0.000244	11	11	31905.4	P	0.000244	11	11	28245	P	0.000244	ADP-ribosylation factor 4	ARF4
201097_s_at	11	11	61458.2	P	0.000244	11	11	46599.2	P	0.000244	11	11	49030	P	0.000244	11	11	53697.7	P	0.000244	11	11	50454.9	P	0.000244	11	11	51636.9	P	0.000244	ADP-ribosylation factor 4	ARF4
201098_at	11	11	15907.4	P	0.000244	11	11	11600.8	P	0.000244	11	11	14944.3	P	0.000244	11	11	14035.6	P	0.000244	11	11	14436.9	P	0.000244	11	11	16665.2	P	0.000244	coatomer protein complex, subunit beta 2 (beta prime)	COPB2
201099_at	11	11	3785.2	P	0.000244	11	11	3944.1	P	0.000244	11	11	4051.4	P	0.000244	11	11	5628.3	P	0.000244	11	11	3912.1	P	0.000244	11	11	3340.4	P	0.000244	ubiquitin specific peptidase 9, X-linked	USP9X
201100_s_at	11	11	8998.1	P	0.000244	11	11	8788.3	P	0.000244	11	11	9005.4	P	0.000244	11	11	12826.7	P	0.000244	11	11	8180.7	P	0.000244	11	11	9200.6	P	0.000732	ubiquitin specific peptidase 9, X-linked	USP9X
201101_s_at	11	11	7473	P	0.000244	11	11	3999.1	P	0.000244	11	11	3761.3	P	0.000244	11	11	2767.2	P	0.000244	11	11	3213.8	P	0.000244	11	11	4589.9	P	0.000244	BCL2-associated transcription factor 1	BCLAF1
201102_s_at	11	11	1275.3	P	0.000244	11	11	877.5	P	0.000244	11	11	1097.5	P	0.000732	11	11	1070.9	P	0.000244	11	11	879.8	P	0.000244	11	11	857.8	P	0.000244	phosphofructokinase, liver	PFKL
201103_x_at	11	11	18686	P	0.000244	11	11	19551.6	P	0.000244	11	11	20827.9	P	0.000244	11	11	16818.2	P	0.000244	11	11	19295.4	P	0.000244	11	11	17254.8	P	0.000244	neuroblastoma breakpoint family, member 10 /// neuroblastoma breakpoint family, member 12 /// neuroblastoma breakpoint family, member 15 /// neuroblastoma breakpoint family, member 16 /// neuroblastoma breakpoint family, member 8 /// neuroblastoma breakpoint family, member 9 /// neuroblastoma breakpoint family, member 11-like	NBPF10 /// NBPF12 /// NBPF15 /// NBPF16 /// NBPF8 /// NBPF9 /// RP11-94I2.2
201104_x_at	11	11	5726.1	P	0.000244	11	11	5917.9	P	0.000244	11	11	6517.1	P	0.000244	11	11	5081	P	0.000244	11	11	6010.5	P	0.000244	11	11	4776.4	P	0.000244	neuroblastoma breakpoint family, member 10 /// neuroblastoma breakpoint family, member 11 /// neuroblastoma breakpoint family, member 12 /// neuroblastoma breakpoint family, member 14 /// neuroblastoma breakpoint family, member 15 /// neuroblastoma breakpoint family, member 16 /// neuroblastoma breakpoint family, member 8 /// neuroblastoma breakpoint family, member 11-like	NBPF10 /// NBPF11 /// NBPF12 /// NBPF14 /// NBPF15 /// NBPF16 /// NBPF8 /// RP11-94I2.2
201105_at	11	11	78313.4	P	0.000244	11	11	64661.7	P	0.000244	11	11	70504.8	P	0.000244	11	11	73734.1	P	0.000244	11	11	68455.2	P	0.000244	11	11	70284.9	P	0.000244	lectin, galactoside-binding, soluble, 1	LGALS1
201106_at	11	11	17242.2	P	0.000244	11	11	17156	P	0.000244	11	11	18291.9	P	0.000244	11	11	16856.2	P	0.000244	11	11	17600.6	P	0.000244	11	11	22654.2	P	0.000244	glutathione peroxidase 4 (phospholipid hydroperoxidase)	GPX4
201107_s_at	11	11	1753.3	P	0.000244	11	11	815.4	P	0.00415	11	11	1565.4	P	0.000244	11	11	4035.6	P	0.000244	11	11	1809.4	P	0.000732	11	11	451.4	P	0.00415	thrombospondin 1	THBS1
201108_s_at	11	11	25574.4	P	0.000244	11	11	15160.7	P	0.000244	11	11	19528	P	0.000244	11	11	30329.5	P	0.000244	11	11	16111.7	P	0.000244	11	11	8000.5	P	0.000244	thrombospondin 1	THBS1
201109_s_at	11	11	54251.5	P	0.000244	11	11	37406.9	P	0.000244	11	11	44576.7	P	0.000244	11	11	63762	P	0.000244	11	11	44712.3	P	0.000244	11	11	27866.6	P	0.000244	thrombospondin 1	THBS1
201110_s_at	11	11	62827.9	P	0.000244	11	11	56992.6	P	0.000244	11	11	62727.4	P	0.000244	11	11	82172.9	P	0.000244	11	11	59775.2	P	0.000244	11	11	52318.5	P	0.000244	thrombospondin 1	THBS1
201111_at	11	11	4142.9	P	0.000244	11	11	3259	P	0.000244	11	11	4337.9	P	0.000244	11	11	3298.2	P	0.000244	11	11	3790.4	P	0.000244	11	11	4686.6	P	0.000244	CSE1 chromosome segregation 1-like (yeast)	CSE1L
201112_s_at	11	11	9962.5	P	0.000244	11	11	7200.8	P	0.000244	11	11	10363.4	P	0.000244	11	11	6536	P	0.000244	11	11	8055.2	P	0.000244	11	11	9414.2	P	0.000244	CSE1 chromosome segregation 1-like (yeast)	CSE1L
201113_at	11	11	7204.9	P	0.000244	11	11	7432.4	P	0.000244	11	11	6473.9	P	0.000244	11	11	6312.9	P	0.000244	11	11	7567.6	P	0.000244	11	11	9477.2	P	0.000244	Tu translation elongation factor, mitochondrial	TUFM
201114_x_at	11	11	22750.8	P	0.000244	11	11	17546	P	0.000732	11	11	19388.1	P	0.000244	11	11	17553.2	P	0.000732	11	11	20153.4	P	0.000244	11	11	24336	P	0.000244	proteasome (prosome, macropain) subunit, alpha type, 7	PSMA7
201115_at	11	11	2093.4	P	0.005859	11	11	1683.7	P	0.005859	11	11	2284.1	P	0.010742	11	11	1837.6	P	0.010742	11	11	2070.1	P	0.008057	11	11	2971.1	P	0.001953	polymerase (DNA directed), delta 2, regulatory subunit 50kDa	POLD2
201116_s_at	11	11	943.8	A	0.080566	11	11	540.7	A	0.149658	11	11	1147.4	A	0.171387	11	11	1119.8	M	0.056152	11	11	2104.7	P	0.023926	11	11	432.2	A	0.246094	carboxypeptidase E	CPE
201117_s_at	11	11	1180.4	P	0.000244	11	11	745.7	P	0.000244	11	11	1652	P	0.000244	11	11	1004.7	P	0.000244	11	11	3439.8	P	0.000244	11	11	1002	P	0.000244	carboxypeptidase E	CPE
201118_at	11	11	4839.8	P	0.000732	11	11	10693	P	0.000244	11	11	4086.3	P	0.000244	11	11	3352.5	P	0.001221	11	11	4280.7	P	0.000732	11	11	6195	P	0.000732	phosphogluconate dehydrogenase	PGD
201119_s_at	11	11	24944.1	P	0.000244	11	11	19369.6	P	0.000244	11	11	23822.3	P	0.000244	11	11	18427.6	P	0.000244	11	11	22888.9	P	0.000244	11	11	25669	P	0.000244	cytochrome c oxidase subunit 8A (ubiquitous)	COX8A
201120_s_at	11	11	7379.1	P	0.000732	11	11	4139.6	P	0.000732	11	11	4623.8	P	0.000732	11	11	4237	P	0.000732	11	11	5602.7	P	0.000732	11	11	3693.7	P	0.000244	progesterone receptor membrane component 1	PGRMC1
201121_s_at	11	11	23976.4	P	0.000244	11	11	20314.4	P	0.000244	11	11	20433.3	P	0.000244	11	11	21653	P	0.000244	11	11	21654.7	P	0.000244	11	11	19055.1	P	0.000244	progesterone receptor membrane component 1	PGRMC1
201122_x_at	11	11	13371.9	P	0.001221	11	11	10011.2	P	0.001221	11	11	13926.6	P	0.001953	11	11	8951.9	P	0.001953	11	11	10440.9	P	0.00415	11	11	12415.5	P	0.001221	eukaryotic translation initiation factor 5A	EIF5A
201123_s_at	11	11	29894.8	P	0.000244	11	11	20816.1	P	0.000244	11	11	27707.4	P	0.000244	11	11	22418.7	P	0.000244	11	11	22727.4	P	0.000244	11	11	26163.9	P	0.000244	eukaryotic translation initiation factor 5A	EIF5A
201124_at	11	11	2548.4	P	0.000244	11	11	2489.1	P	0.000244	11	11	2906.9	P	0.000244	11	11	2936.5	P	0.000244	11	11	3981.5	P	0.000244	11	11	1562.6	P	0.000244	integrin, beta 5	ITGB5
201125_s_at	11	11	19047.1	P	0.000244	11	11	19028.2	P	0.000244	11	11	21229.6	P	0.000244	11	11	22063.7	P	0.000244	11	11	21283.3	P	0.000244	11	11	16302.6	P	0.000244	integrin, beta 5	ITGB5
201126_s_at	11	11	3818.4	P	0.000244	11	11	4147.1	P	0.000244	11	11	4884.7	P	0.000244	11	11	4717.2	P	0.000244	11	11	4359.3	P	0.00415	11	11	4600	P	0.000244	mannosyl (alpha-1,3-)-glycoprotein beta-1,2-N-acetylglucosaminyltransferase	MGAT1
201127_s_at	11	11	2684.5	P	0.000244	11	11	1619.3	P	0.001221	11	11	2045.7	P	0.000732	11	11	2280.7	P	0.001221	11	11	2051.4	P	0.000732	11	11	2291.9	P	0.000732	ATP citrate lyase	ACLY
201128_s_at	11	11	17020.1	P	0.000244	11	11	11757.7	P	0.000244	11	11	14486.1	P	0.000244	11	11	15050.9	P	0.000244	11	11	15413.8	P	0.000244	11	11	17436.8	P	0.000244	ATP citrate lyase	ACLY
201129_at	11	11	2611.6	P	0.000244	11	11	2177.3	P	0.000244	11	11	2121.1	P	0.000244	11	11	2038.9	P	0.000244	11	11	2178.2	P	0.000244	11	11	2867.4	P	0.000244	splicing factor, arginine/serine-rich 7, 35kDa	SFRS7
201130_s_at	11	11	9.9	A	0.633789	11	11	31.9	A	0.567627	11	11	37.6	A	0.27417	11	11	53.7	A	0.303711	11	11	32.9	A	0.303711	11	11	13.7	A	0.533936	cadherin 1, type 1, E-cadherin (epithelial)	CDH1
201131_s_at	11	11	120.5	A	0.149658	11	11	159.8	P	0.001221	11	11	407.4	P	0.008057	11	11	963.2	P	0.00293	11	11	24.7	A	0.601074	11	11	147.7	P	0.037598	cadherin 1, type 1, E-cadherin (epithelial)	CDH1
201132_at	11	11	9391.7	P	0.000244	11	11	8612.3	P	0.000244	11	11	9066.8	P	0.000244	11	11	9111.3	P	0.000244	11	11	10286.8	P	0.000244	11	11	10177.8	P	0.000244	heterogeneous nuclear ribonucleoprotein H2 (H')	HNRNPH2
201133_s_at	11	11	6691.2	P	0.000244	11	11	5706.3	P	0.000244	11	11	5193.8	P	0.000244	11	11	5227.2	P	0.000244	11	11	6585.6	P	0.000244	11	11	4707.5	P	0.000244	praja ring finger 2	PJA2
201134_x_at	11	11	26430.5	P	0.000244	11	11	28056.6	P	0.000244	11	11	27862.8	P	0.000244	11	11	25122.7	P	0.000244	11	11	27017.2	P	0.000244	11	11	34931.4	P	0.000244	cytochrome c oxidase subunit VIIc	COX7C
201135_at	11	11	8223.2	P	0.000244	11	11	7210.8	P	0.000244	11	11	7531.1	P	0.000244	11	11	6788.1	P	0.000244	11	11	8390.3	P	0.000244	11	11	9543.2	P	0.000244	enoyl Coenzyme A hydratase, short chain, 1, mitochondrial	ECHS1
201136_at	11	11	15824.8	P	0.000244	11	11	9434.8	P	0.000244	11	11	19431.1	P	0.000244	11	11	17174.9	P	0.000244	11	11	17982.7	P	0.000244	11	11	12947.3	P	0.000244	proteolipid protein 2 (colonic epithelium-enriched)	PLP2
201137_s_at	11	11	2357.7	P	0.000244	11	11	996	P	0.000732	11	11	605.1	P	0.001221	11	11	1423.5	P	0.001221	11	11	1164.4	P	0.001221	11	11	654.8	P	0.005859	major histocompatibility complex, class II, DP beta 1	HLA-DPB1
201138_s_at	11	11	5063.8	P	0.000244	11	11	7213.5	P	0.000244	11	11	5859.5	P	0.000244	11	11	5895.2	P	0.000244	11	11	5037.9	P	0.000244	11	11	14133.8	P	0.000244	Sjogren syndrome antigen B (autoantigen La)	SSB
201139_s_at	11	11	4732.6	P	0.000244	11	11	6613.9	P	0.000244	11	11	5256.6	P	0.000244	11	11	5752.1	P	0.000732	11	11	5309.7	P	0.000244	11	11	15538.5	P	0.000244	Sjogren syndrome antigen B (autoantigen La)	SSB
201140_s_at	11	11	2574.3	P	0.000732	11	11	3663	P	0.000244	11	11	4301.1	P	0.000244	11	11	5323.7	P	0.001221	11	11	4899.9	P	0.000244	11	11	4357.7	P	0.000732	RAB5C, member RAS oncogene family	RAB5C
201141_at	11	11	3200.3	P	0.000732	11	11	4905.9	P	0.000244	11	11	5148.3	P	0.000244	11	11	5530.1	P	0.000244	11	11	5476.3	P	0.000244	11	11	3042.1	P	0.000732	glycoprotein (transmembrane) nmb	GPNMB
201142_at	11	11	6769.3	P	0.000244	11	11	6886.6	P	0.000244	11	11	6113.1	P	0.000244	11	11	7387.8	P	0.000244	11	11	6602.2	P	0.000244	11	11	7015.6	P	0.000244	eukaryotic translation initiation factor 2, subunit 1 alpha, 35kDa	EIF2S1
201143_s_at	11	11	5197.5	P	0.000732	11	11	5510.1	P	0.000244	11	11	4019.6	P	0.000732	11	11	5652	P	0.000732	11	11	4351.8	P	0.000244	11	11	3815.1	P	0.000732	eukaryotic translation initiation factor 2, subunit 1 alpha, 35kDa	EIF2S1
201144_s_at	11	11	5915.6	P	0.000244	11	11	5143.5	P	0.000244	11	11	4856.7	P	0.000244	11	11	4661.6	P	0.000244	11	11	4751	P	0.000244	11	11	7034	P	0.000244	eukaryotic translation initiation factor 2, subunit 1 alpha, 35kDa	EIF2S1
201145_at	11	11	6994.5	P	0.000244	11	11	12135.7	P	0.000244	11	11	6851.6	P	0.000244	11	11	7412.6	P	0.000244	11	11	7180.3	P	0.000244	11	11	10426.8	P	0.000244	HCLS1 associated protein X-1	HAX1
201146_at	11	11	13317	P	0.000244	11	11	27397.9	P	0.000244	11	11	15320.4	P	0.000244	11	11	19625.7	P	0.000244	11	11	16445.3	P	0.000244	11	11	25262.4	P	0.000244	nuclear factor (erythroid-derived 2)-like 2	NFE2L2
201147_s_at	11	11	26234.1	P	0.000244	11	11	7344.7	P	0.000244	11	11	27308.7	P	0.000244	11	11	26745.5	P	0.000244	11	11	22464.3	P	0.000244	11	11	9022.9	P	0.000244	TIMP metallopeptidase inhibitor 3	TIMP3
201148_s_at	11	11	15695.3	P	0.000732	11	11	3812.2	P	0.000732	11	11	13041.9	P	0.000244	11	11	13164.6	P	0.000732	11	11	9759.1	P	0.000732	11	11	4656.3	P	0.000732	TIMP metallopeptidase inhibitor 3	TIMP3
201149_s_at	11	11	20820.4	P	0.000244	11	11	4986.1	P	0.000244	11	11	18486.2	P	0.000244	11	11	14944.9	P	0.000244	11	11	13668.8	P	0.000244	11	11	4757.1	P	0.000244	TIMP metallopeptidase inhibitor 3	TIMP3
201150_s_at	11	11	47364.7	P	0.000244	11	11	21267.3	P	0.000244	11	11	42352.9	P	0.000244	11	11	47182.6	P	0.000244	11	11	41748.1	P	0.000244	11	11	20188.2	P	0.000244	TIMP metallopeptidase inhibitor 3	TIMP3
201151_s_at	11	11	5596.6	P	0.000244	11	11	5029.6	P	0.000244	11	11	5327.1	P	0.000244	11	11	4536.3	P	0.000244	11	11	4754.3	P	0.000244	11	11	3866.7	P	0.000244	muscleblind-like (Drosophila)	MBNL1
201152_s_at	11	11	17525.9	P	0.000244	11	11	21762.7	P	0.000244	11	11	20419.1	P	0.000244	11	11	21052.8	P	0.000244	11	11	19307.6	P	0.000244	11	11	18523.2	P	0.000244	muscleblind-like (Drosophila)	MBNL1
201153_s_at	11	11	17951.3	P	0.000244	11	11	19978.4	P	0.000732	11	11	19409.1	P	0.000244	11	11	19960.5	P	0.000244	11	11	18832.3	P	0.000244	11	11	20113.1	P	0.000244	muscleblind-like (Drosophila)	MBNL1
201154_x_at	11	11	52014.9	P	0.000244	11	11	54227.7	P	0.000244	11	11	50786.2	P	0.000244	11	11	41099.6	P	0.000244	11	11	45314.7	P	0.000244	11	11	57581.9	P	0.000244	ribosomal protein L4	RPL4
201155_s_at	11	11	2356.3	P	0.00415	11	11	1984.4	P	0.001953	11	11	2838.3	P	0.001953	11	11	2667	P	0.00293	11	11	2921.8	P	0.00415	11	11	2270.3	P	0.001953	mitofusin 2	MFN2
201156_s_at	11	11	2820.1	P	0.001221	11	11	2582.5	P	0.000244	11	11	2952	P	0.000732	11	11	3201.1	P	0.000244	11	11	3016.3	P	0.000244	11	11	2734.9	P	0.000244	RAB5C, member RAS oncogene family	RAB5C
201157_s_at	11	11	4936.3	P	0.000244	11	11	4143.2	P	0.000244	11	11	3989.8	P	0.000244	11	11	4621.2	P	0.000244	11	11	4345.7	P	0.000244	11	11	5225.4	P	0.000244	N-myristoyltransferase 1	NMT1
201158_at	11	11	933.7	P	0.001953	11	11	935.5	P	0.000244	11	11	1360.7	P	0.000244	11	11	1123.2	P	0.001221	11	11	1090.5	P	0.000244	11	11	1209.2	P	0.000244	N-myristoyltransferase 1	NMT1
201159_s_at	11	11	226.4	A	0.246094	11	11	218.8	A	0.171387	11	11	271.1	P	0.037598	11	11	221.8	A	0.219482	11	11	328.3	A	0.19458	11	11	308.7	A	0.129639	N-myristoyltransferase 1	NMT1
201160_s_at	11	11	28285.5	P	0.000244	11	11	35400.4	P	0.000244	11	11	32645.7	P	0.000244	11	11	34552.5	P	0.000244	11	11	30585.9	P	0.000244	11	11	35238.8	P	0.000244	cold shock domain protein A	CSDA
201161_s_at	11	11	8169.5	P	0.000244	11	11	11426.7	P	0.000244	11	11	9703	P	0.000244	11	11	10207.4	P	0.000244	11	11	9570.9	P	0.000244	11	11	10304.4	P	0.000244	cold shock domain protein A	CSDA
201162_at	11	11	43440.8	P	0.000244	11	11	31572.2	P	0.000244	11	11	40272	P	0.000244	11	11	69030.7	P	0.000244	11	11	36935.2	P	0.000244	11	11	33935.9	P	0.000244	insulin-like growth factor binding protein 7	IGFBP7
201163_s_at	11	11	47328.2	P	0.000244	11	11	42982.8	P	0.000244	11	11	47154.2	P	0.000244	11	11	62191.6	P	0.000244	11	11	42833.2	P	0.000244	11	11	43306.2	P	0.000244	insulin-like growth factor binding protein 7	IGFBP7
201164_s_at	11	11	2930.9	P	0.000732	11	11	3702	P	0.000244	11	11	3007.6	P	0.000244	11	11	3872.5	P	0.000244	11	11	2890.2	P	0.000244	11	11	3401.3	P	0.000244	pumilio homolog 1 (Drosophila)	PUM1
201165_s_at	11	11	5148.2	P	0.00293	11	11	6407.6	P	0.001953	11	11	5024.1	P	0.001221	11	11	6631.6	P	0.001953	11	11	5905.6	P	0.001953	11	11	5787.1	P	0.001953	pumilio homolog 1 (Drosophila)	PUM1
201166_s_at	11	11	8899.7	P	0.000244	11	11	9543.4	P	0.000244	11	11	9407.6	P	0.000244	11	11	10271.4	P	0.000244	11	11	9124.7	P	0.000244	11	11	9054.1	P	0.000244	pumilio homolog 1 (Drosophila)	PUM1
201167_x_at	11	11	564.8	P	0.000244	11	11	619	P	0.000244	11	11	650.9	P	0.000244	11	11	700.6	P	0.001953	11	11	570.6	P	0.000244	11	11	842.6	P	0.000244	Rho GDP dissociation inhibitor (GDI) alpha	ARHGDIA
201168_x_at	11	11	3047.8	P	0.00293	11	11	2837.7	P	0.001953	11	11	3421.8	P	0.001953	11	11	3217.4	P	0.001953	11	11	3451	P	0.001953	11	11	3100.2	P	0.001953	Rho GDP dissociation inhibitor (GDI) alpha	ARHGDIA
201169_s_at	11	11	335.4	P	0.018555	11	11	243.8	A	0.111572	11	11	106.3	A	0.219482	11	11	245.8	A	0.149658	11	11	244.4	A	0.080566	11	11	190	P	0.035645	basic helix-loop-helix family, member e40	BHLHE40
201170_s_at	11	11	4886.2	P	0.000244	11	11	3539.5	P	0.000244	11	11	2838.8	P	0.000244	11	11	2988.9	P	0.000244	11	11	4168.7	P	0.000244	11	11	1632.3	P	0.000244	basic helix-loop-helix family, member e40	BHLHE40
201171_at	11	11	497.4	P	0.000244	11	11	555.3	P	0.000732	11	11	464.8	P	0.000732	11	11	703.4	P	0.000244	11	11	538.1	P	0.000244	11	11	769.8	P	0.00293	ATPase, H+ transporting, lysosomal 9kDa, V0 subunit e1	ATP6V0E1
201172_x_at	11	11	21549.3	P	0.000244	11	11	21782.7	P	0.000244	11	11	27716.7	P	0.000244	11	11	33986.5	P	0.000244	11	11	23960.6	P	0.000244	11	11	29362.5	P	0.000244	ATPase, H+ transporting, lysosomal 9kDa, V0 subunit e1	ATP6V0E1
201173_x_at	11	11	4494.4	P	0.000244	11	11	5043	P	0.000244	11	11	5556.4	P	0.000244	11	11	4912.6	P	0.000244	11	11	5020.1	P	0.000244	11	11	5570	P	0.000244	nuclear distribution gene C homolog (A. nidulans)	NUDC
201174_s_at	11	11	6354.3	P	0.000244	11	11	5327.8	P	0.000244	11	11	6264.2	P	0.000244	11	11	6318.4	P	0.000244	11	11	4804	P	0.000244	11	11	4868	P	0.000244	telomeric repeat binding factor 2, interacting protein	TERF2IP
201175_at	11	11	5982.4	P	0.000244	11	11	5407.6	P	0.000244	11	11	4495.1	P	0.000244	11	11	4677.6	P	0.000732	11	11	5868.6	P	0.000244	11	11	4870.7	P	0.000244	thioredoxin-related transmembrane protein 2	TMX2
201176_s_at	11	11	9646.7	P	0.000244	11	11	7904.6	P	0.000244	11	11	7913.9	P	0.000244	11	11	6977.6	P	0.000244	11	11	7941.6	P	0.000244	11	11	6500.9	P	0.000244	archain 1	ARCN1
201177_s_at	11	11	9378.6	P	0.000244	11	11	11784	P	0.000244	11	11	9474.2	P	0.000244	11	11	9385.5	P	0.000244	11	11	9563.1	P	0.000244	11	11	11810.6	P	0.000244	ubiquitin-like modifier activating enzyme 2	UBA2
201178_at	11	11	6872.5	P	0.000244	11	11	6779.4	P	0.000244	11	11	6286.5	P	0.000244	11	11	7214.3	P	0.000244	11	11	7554.1	P	0.000244	11	11	7404.4	P	0.000244	F-box protein 7	FBXO7
201179_s_at	11	11	3877.6	P	0.00415	11	11	3266.3	P	0.00415	11	11	3211.3	P	0.005859	11	11	3098.9	P	0.00415	11	11	3185.3	P	0.00293	11	11	3255.7	P	0.005859	guanine nucleotide binding protein (G protein), alpha inhibiting activity polypeptide 3	GNAI3
201180_s_at	11	11	20871.9	P	0.000244	11	11	18631.5	P	0.000244	11	11	20040.2	P	0.000244	11	11	16257	P	0.000244	11	11	17683.5	P	0.000244	11	11	22076.8	P	0.000244	guanine nucleotide binding protein (G protein), alpha inhibiting activity polypeptide 3	GNAI3
201181_at	11	11	1455.4	P	0.000244	11	11	1250.8	P	0.000244	11	11	1467.3	P	0.001221	11	11	1014.8	P	0.001221	11	11	1346.4	P	0.00293	11	11	1372.5	P	0.00293	guanine nucleotide binding protein (G protein), alpha inhibiting activity polypeptide 3	GNAI3
201182_s_at	11	11	1615.8	P	0.000244	11	11	1195.8	P	0.000244	11	11	1237.6	P	0.000244	11	11	1375	P	0.000244	11	11	1059.8	P	0.000244	11	11	1001.6	P	0.000244	chromodomain helicase DNA binding protein 4	CHD4
201183_s_at	11	11	2617.9	P	0.000244	11	11	2689.5	P	0.000244	11	11	2705.6	P	0.000244	11	11	2640.6	P	0.000244	11	11	2336.1	P	0.000244	11	11	2189.3	P	0.000244	chromodomain helicase DNA binding protein 4	CHD4
201184_s_at	11	11	3610.4	P	0.030273	11	11	3999.1	P	0.010742	11	11	3405.3	P	0.023926	11	11	4142	P	0.023926	11	11	3787.1	P	0.023926	11	11	3326.4	P	0.018555	chromodomain helicase DNA binding protein 4	CHD4
201185_at	11	11	42108.7	P	0.000244	11	11	42789.9	P	0.000244	11	11	51358.3	P	0.000244	11	11	37010.6	P	0.000244	11	11	48136.9	P	0.000244	11	11	22317.8	P	0.000244	HtrA serine peptidase 1	HTRA1
201186_at	11	11	4894	P	0.000244	11	11	4308.8	P	0.000244	11	11	6672	P	0.000244	11	11	5499.1	P	0.000244	11	11	5387.9	P	0.000244	11	11	4618.1	P	0.000244	low density lipoprotein receptor-related protein associated protein 1	LRPAP1
201187_s_at	11	11	153.7	A	0.080566	11	11	84.3	A	0.19458	11	11	39.7	A	0.432373	11	11	96.5	A	0.466064	11	11	79.4	A	0.334473	11	11	9.3	A	0.80542	inositol 1,4,5-triphosphate receptor, type 3	ITPR3
201188_s_at	11	11	715.7	A	0.149658	11	11	1068.3	A	0.19458	11	11	763.6	A	0.334473	11	11	645.2	A	0.27417	11	11	1031.4	A	0.219482	11	11	1004.2	A	0.095215	inositol 1,4,5-triphosphate receptor, type 3	ITPR3
201189_s_at	11	11	1550.6	P	0.000244	11	11	2387.3	P	0.000244	11	11	1834.9	P	0.000244	11	11	1089.1	P	0.000732	11	11	2115.6	P	0.000732	11	11	2406.6	P	0.000244	inositol 1,4,5-triphosphate receptor, type 3	ITPR3
201190_s_at	11	11	3871	P	0.000244	11	11	3998.7	P	0.000244	11	11	4319.9	P	0.000244	11	11	4963.4	P	0.000244	11	11	3813.2	P	0.000244	11	11	4043.6	P	0.000244	phosphatidylinositol transfer protein, alpha	PITPNA
201191_at	11	11	2321	P	0.00415	11	11	2354	P	0.005859	11	11	2357	P	0.00415	11	11	2484	P	0.00415	11	11	2153.4	P	0.005859	11	11	1947.6	P	0.008057	phosphatidylinositol transfer protein, alpha	PITPNA
201192_s_at	11	11	2515.5	P	0.000732	11	11	2055.8	P	0.000244	11	11	1903.1	P	0.000244	11	11	2085.1	P	0.000244	11	11	1805.1	P	0.000244	11	11	1862	P	0.000732	phosphatidylinositol transfer protein, alpha	PITPNA
201193_at	11	11	9309.7	P	0.000732	11	11	13082.8	P	0.000244	11	11	7411.4	P	0.000732	11	11	5839.3	P	0.001221	11	11	7758.7	P	0.001953	11	11	12854.3	P	0.000244	isocitrate dehydrogenase 1 (NADP+), soluble	IDH1
201194_at	11	11	8695.9	P	0.000244	11	11	6024.4	P	0.000732	11	11	11337.6	P	0.000244	11	11	7885.6	P	0.000244	11	11	6934	P	0.000244	11	11	6134.8	P	0.000244	selenoprotein W, 1	SEPW1
201195_s_at	11	11	2567	P	0.001953	11	11	12093	P	0.000244	11	11	2833.9	P	0.001221	11	11	3873.2	P	0.001221	11	11	5106	P	0.000244	11	11	9565.1	P	0.000244	solute carrier family 7 (cationic amino acid transporter, y+ system), member 5	SLC7A5
201196_s_at	11	11	2680.5	P	0.000244	11	11	2020	P	0.000244	11	11	2406.4	P	0.000244	11	11	1704.2	P	0.000244	11	11	2095.1	P	0.000244	11	11	2610.2	P	0.000244	adenosylmethionine decarboxylase 1	AMD1
201197_at	11	11	6199.2	P	0.000732	11	11	3972.4	P	0.001953	11	11	5499.6	P	0.000244	11	11	4136.5	P	0.000244	11	11	4986.2	P	0.000732	11	11	5818.4	P	0.000244	adenosylmethionine decarboxylase 1	AMD1
201198_s_at	11	11	7781	P	0.000244	11	11	7810.2	P	0.000244	11	11	7659.9	P	0.000244	11	11	7255.2	P	0.000244	11	11	8235.8	P	0.000244	11	11	7908.7	P	0.000244	proteasome (prosome, macropain) 26S subunit, non-ATPase, 1	PSMD1
201199_s_at	11	11	6344.7	P	0.000244	11	11	4623.9	P	0.000244	11	11	7625.6	P	0.000732	11	11	6465.1	P	0.000244	11	11	7389.8	P	0.000244	11	11	7359.1	P	0.000244	proteasome (prosome, macropain) 26S subunit, non-ATPase, 1	PSMD1
201200_at	11	11	5634	P	0.000244	11	11	8409.3	P	0.000244	11	11	7997.9	P	0.000244	11	11	9825.5	P	0.000244	11	11	6136.7	P	0.000244	11	11	9592.6	P	0.000244	cellular repressor of E1A-stimulated genes 1	CREG1
201201_at	11	11	28408.4	P	0.000732	11	11	24956.2	P	0.000732	11	11	26645.4	P	0.000732	11	11	27657.4	P	0.000732	11	11	26930.9	P	0.000732	11	11	27782.3	P	0.000732	cystatin B (stefin B)	CSTB
201202_at	11	11	14809.3	P	0.000244	11	11	7405.5	P	0.000244	11	11	16033.6	P	0.000244	11	11	10131.4	P	0.000732	11	11	9282.8	P	0.000244	11	11	11937.8	P	0.000244	proliferating cell nuclear antigen	PCNA
201203_s_at	11	11	1589.7	P	0.001221	11	11	1069	P	0.018555	11	11	1047.9	P	0.023926	11	11	827	P	0.023926	11	11	1087.1	P	0.010742	11	11	1009.8	P	0.01416	ribosome binding protein 1 homolog 180kDa (dog)	RRBP1
201204_s_at	11	11	16490.1	P	0.000244	11	11	11571.1	P	0.000244	11	11	11430.5	P	0.000244	11	11	13368.2	P	0.000244	11	11	14810.1	P	0.000244	11	11	12301.3	P	0.000244	ribosome binding protein 1 homolog 180kDa (dog)	RRBP1
201205_at	11	11	417.3	P	0.001221	11	11	221.6	P	0.005859	11	11	280	P	0.008057	11	11	329.7	P	0.008057	11	11	222.5	P	0.030273	11	11	225.2	P	0.037598	---	---
201206_s_at	11	11	8361	P	0.000244	11	11	4783	P	0.000244	11	11	5362.3	P	0.000244	11	11	5247.6	P	0.000244	11	11	6244.7	P	0.000244	11	11	4922.5	P	0.000244	ribosome binding protein 1 homolog 180kDa (dog)	RRBP1
201207_at	11	11	4025	P	0.000244	11	11	3792.6	P	0.000244	11	11	3971	P	0.000244	11	11	5775.6	P	0.000244	11	11	4293.1	P	0.000244	11	11	2931.3	P	0.000244	tumor necrosis factor, alpha-induced protein 1 (endothelial)	TNFAIP1
201208_s_at	11	11	828.7	A	0.27417	11	11	497.2	A	0.27417	11	11	562.6	A	0.398926	11	11	487.7	A	0.432373	11	11	618.5	A	0.366211	11	11	389.4	A	0.27417	tumor necrosis factor, alpha-induced protein 1 (endothelial)	TNFAIP1
201209_at	11	11	5274.6	P	0.000244	11	11	4737.1	P	0.000244	11	11	4292.6	P	0.000732	11	11	3278.3	P	0.000244	11	11	4385.8	P	0.000244	11	11	4569.3	P	0.000244	histone deacetylase 1	HDAC1
201210_at	11	11	18099	P	0.000244	11	11	17919.8	P	0.000244	11	11	17146.2	P	0.000244	11	11	17129.4	P	0.000244	11	11	17434.4	P	0.000244	11	11	18233.5	P	0.000244	DEAD (Asp-Glu-Ala-Asp) box polypeptide 3, X-linked	DDX3X
201211_s_at	11	11	615.7	P	0.018555	11	11	438	P	0.01416	11	11	208.4	P	0.046143	11	11	499.2	M	0.056152	11	11	312.5	P	0.030273	11	11	473.3	M	0.056152	DEAD (Asp-Glu-Ala-Asp) box polypeptide 3, X-linked	DDX3X
201212_at	11	11	8417.8	P	0.000244	11	11	8275.9	P	0.000244	11	11	8317	P	0.000244	11	11	13791.8	P	0.000244	11	11	6636.5	P	0.000244	11	11	10899.7	P	0.000244	legumain	LGMN
201213_at	11	11	502.7	P	0.037598	11	11	419.6	P	0.018555	11	11	416.6	P	0.023926	11	11	467	A	0.095215	11	11	380.8	P	0.010742	11	11	452.3	P	0.005859	protein phosphatase 1, regulatory (inhibitor) subunit 7	PPP1R7
201214_s_at	11	11	3464.8	P	0.000244	11	11	2805.1	P	0.000244	11	11	3551.7	P	0.000244	11	11	3258.9	P	0.000244	11	11	3032.8	P	0.000244	11	11	4040.4	P	0.000244	protein phosphatase 1, regulatory (inhibitor) subunit 7	PPP1R7
201215_at	11	11	40300	P	0.000244	11	11	31993.7	P	0.000244	11	11	38283.8	P	0.000244	11	11	44781.5	P	0.000244	11	11	36077.8	P	0.000244	11	11	31888.2	P	0.000244	plastin 3 (T isoform)	PLS3
201216_at	11	11	10656.8	P	0.000244	11	11	12704.6	P	0.000732	11	11	7459.1	P	0.000244	11	11	6839.6	P	0.000244	11	11	9121.8	P	0.000244	11	11	9149.5	P	0.000244	endoplasmic reticulum protein 29	ERP29
201217_x_at	11	11	75023.3	P	0.000244	11	11	80536.6	P	0.000244	11	11	76672.8	P	0.000244	11	11	62145.8	P	0.000244	11	11	72262.6	P	0.000244	11	11	80809.7	P	0.000244	ribosomal protein L3	RPL3
201218_at	11	11	9051.2	P	0.000244	11	11	9058.9	P	0.000244	11	11	9314.6	P	0.000244	11	11	8651.7	P	0.000244	11	11	7912.4	P	0.000244	11	11	12255.8	P	0.000244	C-terminal binding protein 2	CTBP2
201219_at	11	11	1269.4	P	0.000732	11	11	1501.1	P	0.000732	11	11	1394.4	P	0.000732	11	11	1228.8	P	0.000732	11	11	1175.2	P	0.00415	11	11	1691.8	P	0.000732	C-terminal binding protein 2	CTBP2
201220_x_at	11	11	9304.5	P	0.000244	11	11	8662.6	P	0.000244	11	11	8409.8	P	0.000244	11	11	7603.3	P	0.000244	11	11	6635.3	P	0.000244	11	11	10979	P	0.000244	C-terminal binding protein 2	CTBP2
201221_s_at	11	11	4260.4	P	0.000244	11	11	2523.4	P	0.001221	11	11	3412.9	P	0.001221	11	11	3164.4	P	0.00415	11	11	3220.7	P	0.000732	11	11	3047.7	P	0.000732	small nuclear ribonucleoprotein 70kDa (U1)	SNRNP70
201222_s_at	11	11	21821.7	P	0.000244	11	11	22102.6	P	0.000244	11	11	20083.8	P	0.000244	11	11	25143.4	P	0.000244	11	11	20696.6	P	0.000244	11	11	24540.1	P	0.000244	RAD23 homolog B (S. cerevisiae)	RAD23B
201223_s_at	11	11	12479	P	0.000244	11	11	13289.1	P	0.000244	11	11	11887.6	P	0.000244	11	11	14054.4	P	0.000244	11	11	10827.1	P	0.000244	11	11	15344.9	P	0.000244	RAD23 homolog B (S. cerevisiae)	RAD23B
201224_s_at	11	11	1862.3	P	0.00293	11	11	1301.8	P	0.001953	11	11	1703.1	P	0.00415	11	11	1437.6	P	0.018555	11	11	833.4	P	0.01416	11	11	1388.5	P	0.00293	serine/arginine repetitive matrix 1	SRRM1
201225_s_at	11	11	11534.1	P	0.000244	11	11	8763.8	P	0.000244	11	11	10980.8	P	0.000244	11	11	10995.3	P	0.000244	11	11	9984	P	0.000244	11	11	8411.2	P	0.000244	serine/arginine repetitive matrix 1	SRRM1
201226_at	11	11	10373	P	0.000244	11	11	7755	P	0.000244	11	11	9111.6	P	0.000244	11	11	8738	P	0.000244	11	11	8864.2	P	0.000244	11	11	10577.3	P	0.000244	NADH dehydrogenase (ubiquinone) 1 beta subcomplex, 8, 19kDa /// SEC31 homolog B (S. cerevisiae)	NDUFB8 /// SEC31B
201227_s_at	11	11	12542	P	0.000244	11	11	10843.4	P	0.000244	11	11	10811.3	P	0.000244	11	11	9963.4	P	0.000244	11	11	10437.4	P	0.000244	11	11	11940.5	P	0.000244	NADH dehydrogenase (ubiquinone) 1 beta subcomplex, 8, 19kDa	NDUFB8
201228_s_at	11	11	447.2	P	0.00415	11	11	478.5	P	0.005859	11	11	403.2	P	0.00293	11	11	348.5	P	0.00293	11	11	435.7	P	0.00415	11	11	533.6	P	0.018555	ariadne homolog 2 (Drosophila)	ARIH2
201229_s_at	11	11	1390.6	P	0.000244	11	11	1631.6	P	0.000244	11	11	1235.5	P	0.000244	11	11	1466.6	P	0.000244	11	11	1653.9	P	0.000732	11	11	1270.3	P	0.000244	ariadne homolog 2 (Drosophila)	ARIH2
201230_s_at	11	11	1373.3	P	0.000244	11	11	2491.6	P	0.000244	11	11	2086.6	P	0.000244	11	11	1892.4	P	0.000244	11	11	1982.6	P	0.001221	11	11	1795.6	P	0.000244	ariadne homolog 2 (Drosophila)	ARIH2
201231_s_at	11	11	56774.8	P	0.000244	11	11	62445.8	P	0.000244	11	11	56250.4	P	0.000244	11	11	40988.1	P	0.000244	11	11	55684	P	0.000244	11	11	50312.1	P	0.000244	enolase 1, (alpha)	ENO1
201232_s_at	11	11	7522	P	0.000732	11	11	5375.4	P	0.000732	11	11	5512.9	P	0.000244	11	11	5938.1	P	0.000732	11	11	5857.6	P	0.000732	11	11	6348.5	P	0.000732	proteasome (prosome, macropain) 26S subunit, non-ATPase, 13	PSMD13
201233_at	11	11	2741.9	P	0.001953	11	11	1581.4	P	0.000732	11	11	1863.4	P	0.001221	11	11	2057.3	P	0.001221	11	11	2328.7	P	0.000732	11	11	1709	P	0.000732	proteasome (prosome, macropain) 26S subunit, non-ATPase, 13	PSMD13
201234_at	11	11	5805.5	P	0.000244	11	11	5765.3	P	0.000732	11	11	5038.7	P	0.000244	11	11	5677.2	P	0.000244	11	11	5951.2	P	0.000244	11	11	5657.9	P	0.000244	integrin-linked kinase	ILK
201235_s_at	11	11	105.4	A	0.080566	11	11	129.7	A	0.219482	11	11	149.7	A	0.111572	11	11	256.9	A	0.095215	11	11	131	A	0.27417	11	11	207.6	A	0.111572	BTG family, member 2	BTG2
201236_s_at	11	11	628.6	A	0.080566	11	11	895.6	P	0.037598	11	11	752.2	A	0.067627	11	11	791	P	0.018555	11	11	883.2	P	0.046143	11	11	1137.2	P	0.023926	BTG family, member 2	BTG2
201237_at	11	11	8789.5	P	0.000244	11	11	8975.2	P	0.000244	11	11	10054.7	P	0.000244	11	11	10399	P	0.000244	11	11	9902.7	P	0.000244	11	11	10012.7	P	0.000244	capping protein (actin filament) muscle Z-line, alpha 2	CAPZA2
201238_s_at	11	11	19607.2	P	0.000244	11	11	20201	P	0.000244	11	11	22042.7	P	0.000244	11	11	21110.1	P	0.000244	11	11	20991.6	P	0.000244	11	11	24079.6	P	0.000244	capping protein (actin filament) muscle Z-line, alpha 2	CAPZA2
201239_s_at	11	11	8865.1	P	0.000244	11	11	8729.2	P	0.000244	11	11	7252.2	P	0.000244	11	11	7693.7	P	0.000244	11	11	8220.2	P	0.000244	11	11	6983.7	P	0.000244	signal peptidase complex subunit 2 homolog pseudogene /// signal peptidase complex subunit 2 homolog (S. cerevisiae)	LOC653566 /// SPCS2
201240_s_at	11	11	15722.1	P	0.000244	11	11	16862	P	0.000244	11	11	15658.7	P	0.000244	11	11	14194.6	P	0.000244	11	11	16304.8	P	0.000244	11	11	14864.4	P	0.000244	signal peptidase complex subunit 2 homolog pseudogene /// signal peptidase complex subunit 2 homolog (S. cerevisiae)	LOC653566 /// SPCS2
201241_at	11	11	10685.2	P	0.000244	11	11	8412.9	P	0.000244	11	11	9332.8	P	0.000244	11	11	7896.4	P	0.000244	11	11	8682.7	P	0.000244	11	11	10904.8	P	0.000244	DEAD (Asp-Glu-Ala-Asp) box polypeptide 1	DDX1
201242_s_at	11	11	4237.3	P	0.000244	11	11	3171.7	P	0.000244	11	11	3199.2	P	0.000244	11	11	2568.3	P	0.000244	11	11	2632.2	P	0.000244	11	11	3775.2	P	0.000244	ATPase, Na+/K+ transporting, beta 1 polypeptide	ATP1B1
201243_s_at	11	11	5695.4	P	0.000244	11	11	4989	P	0.000244	11	11	3652	P	0.000244	11	11	3051	P	0.000732	11	11	3593.7	P	0.000732	11	11	3499.3	P	0.000732	ATPase, Na+/K+ transporting, beta 1 polypeptide	ATP1B1
201244_s_at	11	11	3634	P	0.000244	11	11	3648	P	0.000244	11	11	3754.8	P	0.000244	11	11	3845	P	0.000244	11	11	3719.5	P	0.000244	11	11	3745.3	P	0.000244	v-raf-1 murine leukemia viral oncogene homolog 1	RAF1
201245_s_at	11	11	3710.5	P	0.000244	11	11	3314.8	P	0.000244	11	11	3734.6	P	0.000244	11	11	3949.8	P	0.000244	11	11	3730	P	0.000244	11	11	4155	P	0.000244	OTU domain, ubiquitin aldehyde binding 1	OTUB1
201246_s_at	11	11	172.1	A	0.095215	11	11	361.6	P	0.046143	11	11	281.6	P	0.01416	11	11	261.8	P	0.030273	11	11	425.8	P	0.046143	11	11	239	P	0.030273	OTU domain, ubiquitin aldehyde binding 1	OTUB1
201247_at	11	11	773.8	P	0.00415	11	11	805.7	P	0.030273	11	11	583.8	A	0.067627	11	11	490.6	P	0.018555	11	11	642.7	P	0.037598	11	11	591.6	P	0.030273	sterol regulatory element binding transcription factor 2	SREBF2
201248_s_at	11	11	594.8	P	0.008057	11	11	518.6	P	0.010742	11	11	548.4	P	0.008057	11	11	437.4	P	0.037598	11	11	541.3	P	0.00293	11	11	581.8	P	0.010742	sterol regulatory element binding transcription factor 2	SREBF2
201249_at	11	11	83.3	A	0.334473	11	11	116.5	A	0.067627	11	11	132.1	A	0.567627	11	11	92.5	A	0.366211	11	11	123.7	A	0.303711	11	11	65.9	A	0.366211	solute carrier family 2 (facilitated glucose transporter), member 1	SLC2A1
201250_s_at	11	11	1259.4	P	0.000244	11	11	1098.3	P	0.000244	11	11	748.1	P	0.000244	11	11	1200.8	P	0.000732	11	11	1096.6	P	0.000732	11	11	1640.2	P	0.000244	solute carrier family 2 (facilitated glucose transporter), member 1	SLC2A1
201251_at	11	11	6639.2	P	0.000732	11	11	7190.4	P	0.000244	11	11	8639.7	P	0.000244	11	11	6481.2	P	0.001221	11	11	9494.7	P	0.000244	11	11	7340.2	P	0.000244	pyruvate kinase, muscle	PKM2
201252_at	11	11	4961.4	P	0.001221	11	11	3785.8	P	0.000732	11	11	4248.2	P	0.001221	11	11	4363.2	P	0.00293	11	11	4277.7	P	0.00415	11	11	5034.9	P	0.000732	proteasome (prosome, macropain) 26S subunit, ATPase, 4	PSMC4
201253_s_at	11	11	20979.1	P	0.001221	11	11	22655.2	P	0.000732	11	11	20556.1	P	0.000732	11	11	25106.3	P	0.000732	11	11	23358.2	P	0.001221	11	11	22903.3	P	0.000732	CDP-diacylglycerol--inositol 3-phosphatidyltransferase (phosphatidylinositol synthase)	CDIPT
201254_x_at	11	11	69156.2	P	0.000732	11	11	79817.4	P	0.000732	11	11	77829.4	P	0.000732	11	11	69289.6	P	0.000732	11	11	71217.2	P	0.000732	11	11	86182.5	P	0.000732	ribosomal protein S6	RPS6
201255_x_at	11	11	5093.6	P	0.000732	11	11	3866.8	P	0.000244	11	11	4480.8	P	0.000732	11	11	3964.3	P	0.000732	11	11	4391.1	P	0.000244	11	11	3631.7	P	0.000244	HLA-B associated transcript 3	BAT3
201256_at	11	11	7836.7	P	0.000244	11	11	11957.7	P	0.000244	11	11	8048.4	P	0.000244	11	11	7234.1	P	0.000244	11	11	9291.1	P	0.000244	11	11	14562.8	P	0.000244	cytochrome c oxidase subunit VIIa polypeptide 2 like	COX7A2L
201257_x_at	11	11	87180	P	0.000244	11	11	84166.3	P	0.000244	11	11	85807.4	P	0.000244	11	11	80126.2	P	0.000244	11	11	81020.5	P	0.000244	11	11	90180.3	P	0.000244	ribosomal protein S3A	RPS3A
201258_at	11	11	45680.5	P	0.000244	11	11	49407.9	P	0.000244	11	11	49798.7	P	0.000244	11	11	42653.1	P	0.000244	11	11	46385.4	P	0.000244	11	11	50898.4	P	0.000244	ribosomal protein S16	RPS16
201259_s_at	11	11	5993.3	P	0.000244	11	11	6015.9	P	0.000244	11	11	5250	P	0.000244	11	11	3998.7	P	0.000244	11	11	5089.5	P	0.000244	11	11	5198.9	P	0.000244	synaptophysin-like 1	SYPL1
201260_s_at	11	11	8915.5	P	0.000244	11	11	11004.5	P	0.000244	11	11	9190.7	P	0.000244	11	11	9257.8	P	0.000244	11	11	10572.7	P	0.000244	11	11	10920.8	P	0.000244	synaptophysin-like 1	SYPL1
201261_x_at	11	11	20062.2	P	0.000244	11	11	18689.8	P	0.000244	11	11	13510.9	P	0.000244	11	11	15067.8	P	0.000244	11	11	18596	P	0.000244	11	11	4334.1	P	0.000244	biglycan	BGN
201262_s_at	11	11	2270.5	P	0.000244	11	11	3069.2	P	0.000244	11	11	1513.3	P	0.000244	11	11	2685.3	P	0.000244	11	11	2740.6	P	0.000244	11	11	712.3	P	0.000244	biglycan	BGN
201263_at	11	11	7991.8	P	0.000244	11	11	15129.6	P	0.000244	11	11	7990.8	P	0.000244	11	11	10110.5	P	0.000244	11	11	10461.4	P	0.000244	11	11	14098.2	P	0.000244	threonyl-tRNA synthetase	TARS
201264_at	11	11	6307.2	P	0.001953	11	11	4309.8	P	0.001221	11	11	4641.8	P	0.001953	11	11	4785.2	P	0.00293	11	11	5948.6	P	0.001953	11	11	5206.6	P	0.000732	coatomer protein complex, subunit epsilon	COPE
201265_at	11	11	152.8	A	0.398926	11	11	168.6	A	0.19458	11	11	67.1	A	0.601074	11	11	183.9	P	0.037598	11	11	215.9	A	0.303711	11	11	66.9	A	0.5	---	---
201266_at	11	11	8197.8	P	0.000244	11	11	33411.4	P	0.000244	11	11	12813.4	P	0.000244	11	11	27309.6	P	0.000244	11	11	12661.5	P	0.000244	11	11	38752.6	P	0.000244	thioredoxin reductase 1	TXNRD1
201267_s_at	11	11	9107.9	P	0.000244	11	11	6336.2	P	0.000244	11	11	7661.2	P	0.000244	11	11	7268.5	P	0.000244	11	11	7654.7	P	0.000244	11	11	9047.5	P	0.000244	proteasome (prosome, macropain) 26S subunit, ATPase, 3	PSMC3
201268_at	11	11	34405.7	P	0.000244	11	11	29739.6	P	0.000244	11	11	29938.4	P	0.000244	11	11	25706.7	P	0.000244	11	11	29780.9	P	0.000244	11	11	30737.9	P	0.000244	non-metastatic cells 1, protein (NM23A) expressed in /// NME1-NME2 readthrough transcript /// non-metastatic cells 2, protein (NM23B) expressed in	NME1 /// NME1-NME2 /// NME2
201269_s_at	11	11	244.4	A	0.19458	11	11	72.2	A	0.5	11	11	165	A	0.27417	11	11	44.3	A	0.567627	11	11	149.7	A	0.334473	11	11	96.4	A	0.27417	NudC domain containing 3	NUDCD3
201270_x_at	11	11	3291.2	P	0.000244	11	11	3625.3	P	0.000244	11	11	3787.5	P	0.000244	11	11	3209.8	P	0.000244	11	11	3599	P	0.000244	11	11	3482.7	P	0.000244	NudC domain containing 3	NUDCD3
201271_s_at	11	11	2371.7	P	0.000244	11	11	2379.7	P	0.000244	11	11	2789.4	P	0.000244	11	11	3162.4	P	0.000244	11	11	2130.9	P	0.000244	11	11	2947.3	P	0.000244	RNA binding protein, autoantigenic (hnRNP-associated with lethal yellow homolog (mouse))	RALY
201272_at	11	11	12883.2	P	0.000244	11	11	17866.7	P	0.000244	11	11	12979.7	P	0.000244	11	11	9758.1	P	0.000244	11	11	12659.5	P	0.000244	11	11	19543.7	P	0.000244	aldo-keto reductase family 1, member B1 (aldose reductase)	AKR1B1
201273_s_at	11	11	40322.3	P	0.000244	11	11	34448	P	0.000244	11	11	39093.6	P	0.000244	11	11	30068.3	P	0.000244	11	11	38463.2	P	0.000244	11	11	40888.8	P	0.000244	signal recognition particle 9kDa	SRP9
201274_at	11	11	7883.5	P	0.000244	11	11	8199.2	P	0.000732	11	11	8394.2	P	0.000244	11	11	11109.9	P	0.000244	11	11	8369.5	P	0.000732	11	11	13267.8	P	0.000244	proteasome (prosome, macropain) subunit, alpha type, 5	PSMA5
201275_at	11	11	13556.4	P	0.000244	11	11	5028.4	P	0.000244	11	11	7003.4	P	0.000244	11	11	6272.3	P	0.000732	11	11	5860.7	P	0.000244	11	11	7193.7	P	0.000244	farnesyl diphosphate synthase (farnesyl pyrophosphate synthetase, dimethylallyltranstransferase, geranyltranstransferase)	FDPS
201276_at	11	11	2539.4	P	0.000732	11	11	2605	P	0.000244	11	11	3029.7	P	0.000732	11	11	3222.1	P	0.001221	11	11	2775.4	P	0.000732	11	11	2409	P	0.000732	RAB5B, member RAS oncogene family	RAB5B
201277_s_at	11	11	19094.6	P	0.000244	11	11	14307.3	P	0.000244	11	11	17036.1	P	0.000244	11	11	14990	P	0.000244	11	11	15920.1	P	0.000244	11	11	16627	P	0.000244	heterogeneous nuclear ribonucleoprotein A/B	HNRNPAB
201278_at	11	11	26938.8	P	0.000244	11	11	31805	P	0.000244	11	11	24822.2	P	0.000244	11	11	26634.6	P	0.000244	11	11	27890.1	P	0.000244	11	11	13057.8	P	0.000244	disabled homolog 2, mitogen-responsive phosphoprotein (Drosophila)	DAB2
201279_s_at	11	11	13624.7	P	0.001953	11	11	20068.5	P	0.001953	11	11	10283.9	P	0.00293	11	11	12692.1	P	0.00293	11	11	15213.1	P	0.001953	11	11	7320.6	P	0.00293	disabled homolog 2, mitogen-responsive phosphoprotein (Drosophila)	DAB2
201280_s_at	11	11	20550.4	P	0.000244	11	11	25775.3	P	0.000244	11	11	16473.8	P	0.000244	11	11	16113.2	P	0.000244	11	11	23311.3	P	0.000244	11	11	10080.6	P	0.000244	disabled homolog 2, mitogen-responsive phosphoprotein (Drosophila)	DAB2
201281_at	11	11	3882.6	P	0.000732	11	11	3705.6	P	0.000732	11	11	4496	P	0.000732	11	11	4958.9	P	0.000732	11	11	4767.9	P	0.000732	11	11	4644.3	P	0.000244	adhesion regulating molecule 1	ADRM1
201282_at	11	11	637.7	P	0.005859	11	11	548.9	P	0.037598	11	11	945.6	P	0.00415	11	11	1210.1	P	0.00415	11	11	691.4	P	0.01416	11	11	854.5	P	0.00293	oxoglutarate (alpha-ketoglutarate) dehydrogenase (lipoamide)	OGDH
201283_s_at	11	11	43.5	A	0.601074	11	11	210.1	P	0.005859	11	11	198	A	0.171387	11	11	242.9	P	0.046143	11	11	108.9	A	0.27417	11	11	238.6	P	0.010742	trafficking protein, kinesin binding 1	TRAK1
201284_s_at	11	11	1928.7	P	0.000244	11	11	1551.6	P	0.000244	11	11	1844	P	0.000244	11	11	1374.6	P	0.000244	11	11	1741.6	P	0.000244	11	11	2371	P	0.000244	N-acylaminoacyl-peptide hydrolase	APEH
201285_at	11	11	3427.9	P	0.000244	11	11	4362.6	P	0.000244	11	11	3882.9	P	0.000244	11	11	3845.7	P	0.000244	11	11	3394.5	P	0.000244	11	11	4010.8	P	0.000244	makorin ring finger protein 1	MKRN1
201286_at	11	11	4314.2	P	0.000244	11	11	1016.1	P	0.000244	11	11	2108.1	P	0.000244	11	11	808.2	P	0.000732	11	11	2473.1	P	0.000244	11	11	461.3	P	0.030273	syndecan 1	SDC1
201287_s_at	11	11	3826.8	P	0.000244	11	11	1455.1	P	0.00415	11	11	2162	P	0.001221	11	11	1168	P	0.00293	11	11	2306.5	P	0.000244	11	11	813.2	P	0.046143	syndecan 1	SDC1
201288_at	11	11	401.2	A	0.080566	11	11	225	P	0.030273	11	11	365.1	P	0.01416	11	11	1306.8	P	0.00293	11	11	358.6	P	0.046143	11	11	380.5	P	0.01416	Rho GDP dissociation inhibitor (GDI) beta	ARHGDIB
201289_at	11	11	65265.1	P	0.000244	11	11	55106.2	P	0.000244	11	11	64383.1	P	0.000244	11	11	67018.1	P	0.000244	11	11	59339.2	P	0.000244	11	11	45666.7	P	0.000244	cysteine-rich, angiogenic inducer, 61	CYR61
201290_at	11	11	30089.5	P	0.000244	11	11	31074.5	P	0.000244	11	11	27799.2	P	0.000244	11	11	22040.3	P	0.000244	11	11	27534.8	P	0.000244	11	11	28114.7	P	0.000244	SEC11 homolog A (S. cerevisiae)	SEC11A
201291_s_at	11	11	4719.9	P	0.000244	11	11	1863.4	P	0.000244	11	11	5720.4	P	0.000244	11	11	1692.8	P	0.000244	11	11	2052.1	P	0.000244	11	11	2499	P	0.000244	topoisomerase (DNA) II alpha 170kDa	TOP2A
201292_at	11	11	4771.6	P	0.000244	11	11	1626.4	P	0.000244	11	11	6204.4	P	0.000244	11	11	2179.2	P	0.000244	11	11	2946.6	P	0.000244	11	11	2856	P	0.000244	topoisomerase (DNA) II alpha 170kDa	TOP2A
201293_x_at	11	11	70595.9	P	0.000244	11	11	58523.4	P	0.000244	11	11	64315.6	P	0.000244	11	11	65178.1	P	0.000244	11	11	65874	P	0.000244	11	11	65707.6	P	0.000244	peptidylprolyl isomerase A (cyclophilin A)	PPIA
201294_s_at	11	11	892.5	P	0.001221	11	11	332.3	P	0.018555	11	11	810.8	P	0.00293	11	11	467.7	P	0.010742	11	11	500.5	P	0.01416	11	11	350.5	P	0.010742	WD repeat and SOCS box-containing 1	WSB1
201295_s_at	11	11	664	P	0.000732	11	11	418.3	P	0.000732	11	11	615.7	P	0.001221	11	11	330.3	P	0.00293	11	11	743	P	0.001221	11	11	340.7	P	0.001953	WD repeat and SOCS box-containing 1	WSB1
201296_s_at	11	11	9998.4	P	0.000244	11	11	8967.3	P	0.000244	11	11	7591.9	P	0.000244	11	11	7699	P	0.000244	11	11	9714.6	P	0.000244	11	11	6917.9	P	0.000244	WD repeat and SOCS box-containing 1	WSB1
201297_s_at	11	11	1951.6	P	0.000244	11	11	2749.7	P	0.000244	11	11	1641.3	P	0.000732	11	11	1967.4	P	0.000732	11	11	1778.6	P	0.000732	11	11	1932.9	P	0.000244	MOB1, Mps One Binder kinase activator-like 1B (yeast)	MOBKL1B
201298_s_at	11	11	4365.1	P	0.000244	11	11	4960.1	P	0.000244	11	11	3364.4	P	0.000244	11	11	4322	P	0.000244	11	11	3599.5	P	0.000244	11	11	4976.2	P	0.000244	MOB1, Mps One Binder kinase activator-like 1B (yeast)	MOBKL1B
201299_s_at	11	11	2083.6	P	0.000244	11	11	2776.8	P	0.000244	11	11	2037.4	P	0.000244	11	11	1955.9	P	0.023926	11	11	2027.8	P	0.000244	11	11	1890.9	P	0.000244	MOB1, Mps One Binder kinase activator-like 1B (yeast)	MOBKL1B
201300_s_at	11	11	13728.7	P	0.000244	11	11	26258.9	P	0.000244	11	11	15845.3	P	0.000244	11	11	16280.5	P	0.000244	11	11	19102.2	P	0.000244	11	11	16233.7	P	0.000244	prion protein	PRNP
201301_s_at	11	11	9382.1	P	0.000244	11	11	8743	P	0.000244	11	11	9315.6	P	0.000244	11	11	9600.8	P	0.000244	11	11	9267.1	P	0.000244	11	11	11055.3	P	0.000244	annexin A4	ANXA4
201302_at	11	11	9503.8	P	0.000244	11	11	9927.5	P	0.000244	11	11	8862.7	P	0.000244	11	11	11136	P	0.000244	11	11	9973.2	P	0.000244	11	11	10140	P	0.000244	annexin A4	ANXA4
201303_at	11	11	7723.8	P	0.000732	11	11	6460.4	P	0.000244	11	11	6450.6	P	0.000732	11	11	6174.3	P	0.000732	11	11	6845.5	P	0.000732	11	11	6390.1	P	0.000244	eukaryotic translation initiation factor 4A, isoform 3	EIF4A3
201304_at	11	11	9669.3	P	0.000244	11	11	5953.6	P	0.000244	11	11	9448.9	P	0.000244	11	11	8139.5	P	0.000244	11	11	8571	P	0.000244	11	11	8400.3	P	0.000244	NADH dehydrogenase (ubiquinone) 1 alpha subcomplex, 5, 13kDa	NDUFA5
201305_x_at	11	11	15564.3	P	0.000244	11	11	20100.2	P	0.000244	11	11	15622.2	P	0.000244	11	11	13443	P	0.000244	11	11	14608	P	0.000244	11	11	20605	P	0.000244	acidic (leucine-rich) nuclear phosphoprotein 32 family, member B	ANP32B
201306_s_at	11	11	18160.7	P	0.000244	11	11	24045.5	P	0.000244	11	11	21059.2	P	0.000244	11	11	16828.9	P	0.000244	11	11	20175.9	P	0.000244	11	11	28334.5	P	0.000244	acidic (leucine-rich) nuclear phosphoprotein 32 family, member B	ANP32B
201307_at	11	11	31519.3	P	0.000244	11	11	34339.6	P	0.000244	11	11	30882.4	P	0.000244	11	11	32299.6	P	0.000244	11	11	30290.6	P	0.000244	11	11	21866.4	P	0.000244	septin 11	2011-09-01
201308_s_at	11	11	5490.3	P	0.000732	11	11	4428	P	0.000732	11	11	3171.1	P	0.000732	11	11	4401.7	P	0.000732	11	11	3279.8	P	0.000244	11	11	2490.7	P	0.000732	septin 11	2011-09-01
201309_x_at	11	11	7404.3	P	0.000244	11	11	2265.6	P	0.000244	11	11	4415.2	P	0.000244	11	11	5137.8	P	0.000244	11	11	4767.7	P	0.000244	11	11	1293.3	P	0.000244	chromosome 5 open reading frame 13	C5orf13
201310_s_at	11	11	34450.7	P	0.000244	11	11	9070.9	P	0.000732	11	11	22305.4	P	0.000244	11	11	24774.7	P	0.000244	11	11	27729.9	P	0.000244	11	11	5107.9	P	0.000732	chromosome 5 open reading frame 13	C5orf13
201311_s_at	11	11	5085.2	P	0.000732	11	11	5190.7	P	0.000732	11	11	4848.4	P	0.001221	11	11	5358.8	P	0.001221	11	11	4610.6	P	0.000732	11	11	4790.5	P	0.001221	SH3 domain binding glutamic acid-rich protein like	SH3BGRL
201312_s_at	11	11	17491.9	P	0.000244	11	11	17496.8	P	0.000244	11	11	18744.8	P	0.000244	11	11	20588.1	P	0.000244	11	11	18720.5	P	0.000244	11	11	16687.4	P	0.000244	SH3 domain binding glutamic acid-rich protein like	SH3BGRL
201313_at	11	11	686.2	P	0.001953	11	11	397.3	P	0.00293	11	11	729.4	P	0.00293	11	11	372.2	P	0.018555	11	11	633.1	P	0.001953	11	11	331.2	P	0.00415	enolase 2 (gamma, neuronal)	ENO2
201314_at	11	11	2544.7	P	0.000244	11	11	1447.2	P	0.000244	11	11	1876.7	P	0.000244	11	11	1837.9	P	0.000244	11	11	2202.8	P	0.000244	11	11	2238.2	P	0.000244	serine/threonine kinase 25 (STE20 homolog, yeast)	STK25
201315_x_at	11	11	55938.4	P	0.000244	11	11	54284.7	P	0.000244	11	11	47885.2	P	0.000244	11	11	62888.2	P	0.000244	11	11	56405.5	P	0.000244	11	11	36173.8	P	0.000244	interferon induced transmembrane protein 2 (1-8D)	IFITM2
201316_at	11	11	2162.8	P	0.000244	11	11	1794.8	P	0.000244	11	11	1810.9	P	0.000244	11	11	1516.3	P	0.000244	11	11	1902	P	0.000244	11	11	1925.2	P	0.000244	proteasome (prosome, macropain) subunit, alpha type, 2	PSMA2
201317_s_at	11	11	15902.3	P	0.000244	11	11	15068.8	P	0.000244	11	11	13480	P	0.000244	11	11	15013.8	P	0.000244	11	11	14669.5	P	0.000244	11	11	18594.9	P	0.000244	proteasome (prosome, macropain) subunit, alpha type, 2	PSMA2
201318_s_at	11	11	48817.3	P	0.000244	11	11	46990.6	P	0.000244	11	11	53092.1	P	0.000244	11	11	72646.9	P	0.000244	11	11	50841.3	P	0.000244	11	11	51849.2	P	0.000244	myosin, light chain 12A, regulatory, non-sarcomeric /// myosin, light chain 12B, regulatory	MYL12A /// MYL12B
201319_at	11	11	19843	P	0.000732	11	11	17216.9	P	0.000244	11	11	20373.6	P	0.000244	11	11	36460.3	P	0.001953	11	11	22456.1	P	0.000732	11	11	21984.5	P	0.000244	myosin, light chain 12A, regulatory, non-sarcomeric	MYL12A
201320_at	11	11	591.4	A	0.080566	11	11	885.3	P	0.018555	11	11	756.3	P	0.01416	11	11	580.5	P	0.023926	11	11	471.2	P	0.046143	11	11	558.3	P	0.037598	SWI/SNF related, matrix associated, actin dependent regulator of chromatin, subfamily c, member 2	SMARCC2
201321_s_at	11	11	1973.5	P	0.000244	11	11	2467.8	P	0.000244	11	11	3633.8	P	0.000244	11	11	2422	P	0.000244	11	11	2480.4	P	0.000244	11	11	3143.5	P	0.000244	SWI/SNF related, matrix associated, actin dependent regulator of chromatin, subfamily c, member 2	SMARCC2
201322_at	11	11	22885.7	P	0.000244	11	11	19920	P	0.000244	11	11	21071.3	P	0.000244	11	11	18424.5	P	0.000244	11	11	21155.7	P	0.000244	11	11	26801	P	0.000244	ATP synthase, H+ transporting, mitochondrial F1 complex, beta polypeptide	ATP5B
201323_at	11	11	3411.3	P	0.000244	11	11	3045.4	P	0.000244	11	11	2788.9	P	0.000244	11	11	2954.5	P	0.000244	11	11	3014.6	P	0.000244	11	11	5505.9	P	0.000244	EBNA1 binding protein 2	EBNA1BP2
201324_at	11	11	46157.9	P	0.000244	11	11	47586.9	P	0.000244	11	11	60703	P	0.000244	11	11	62174.7	P	0.000244	11	11	48540.1	P	0.000244	11	11	59739.7	P	0.000244	epithelial membrane protein 1	EMP1
201325_s_at	11	11	15700.9	P	0.000244	11	11	19931.1	P	0.000244	11	11	20316.6	P	0.000244	11	11	26645.7	P	0.000244	11	11	19859.9	P	0.000244	11	11	24687.4	P	0.000244	epithelial membrane protein 1	EMP1
201326_at	11	11	5219.5	P	0.000244	11	11	5649.4	P	0.000244	11	11	4938.3	P	0.000244	11	11	4414.1	P	0.000244	11	11	5109	P	0.000244	11	11	6650.8	P	0.000244	chaperonin containing TCP1, subunit 6A (zeta 1)	CCT6A
201327_s_at	11	11	9272.6	P	0.000244	11	11	8327.9	P	0.000244	11	11	8280.2	P	0.000244	11	11	7770.8	P	0.000244	11	11	7679	P	0.000244	11	11	11215	P	0.000244	chaperonin containing TCP1, subunit 6A (zeta 1)	CCT6A
201328_at	11	11	1229.1	P	0.00293	11	11	1422.3	P	0.001221	11	11	1220	P	0.000732	11	11	2000.5	P	0.000244	11	11	1828.7	P	0.001221	11	11	2045.3	P	0.000732	v-ets erythroblastosis virus E26 oncogene homolog 2 (avian)	ETS2
201329_s_at	11	11	478.8	P	0.023926	11	11	539.4	P	0.010742	11	11	421	A	0.067627	11	11	749.9	P	0.01416	11	11	653.1	P	0.01416	11	11	767.8	P	0.010742	v-ets erythroblastosis virus E26 oncogene homolog 2 (avian)	ETS2
201330_at	11	11	15476.5	P	0.01416	11	11	7978.5	P	0.010742	11	11	13711.2	P	0.018555	11	11	10116.9	P	0.008057	11	11	11012.1	P	0.01416	11	11	15611.1	P	0.008057	arginyl-tRNA synthetase	RARS
201331_s_at	11	11	7419.3	P	0.000244	11	11	7429.2	P	0.000244	11	11	11317	P	0.000244	11	11	10408.6	P	0.000244	11	11	9637.4	P	0.000244	11	11	8960.5	P	0.000244	signal transducer and activator of transcription 6, interleukin-4 induced	STAT6
201332_s_at	11	11	477.5	P	0.001221	11	11	523.1	P	0.001953	11	11	598.4	P	0.001953	11	11	586.5	P	0.00415	11	11	897.1	P	0.001953	11	11	448.3	P	0.00293	signal transducer and activator of transcription 6, interleukin-4 induced	STAT6
201333_s_at	11	11	553.5	P	0.046143	11	11	576.7	P	0.032227	11	11	514.6	A	0.080566	11	11	380.2	A	0.27417	11	11	570.9	A	0.111572	11	11	571.2	M	0.056152	Rho guanine nucleotide exchange factor (GEF) 12	ARHGEF12
201334_s_at	11	11	12236.4	P	0.000244	11	11	9707.8	P	0.000244	11	11	10659.4	P	0.000244	11	11	10973.8	P	0.000244	11	11	9536.4	P	0.000244	11	11	7186	P	0.000244	Rho guanine nucleotide exchange factor (GEF) 12	ARHGEF12
201335_s_at	11	11	361.7	P	0.005859	11	11	551.4	P	0.000732	11	11	358.1	P	0.001221	11	11	415.5	P	0.001953	11	11	288.8	P	0.01416	11	11	355.9	P	0.000732	Rho guanine nucleotide exchange factor (GEF) 12	ARHGEF12
201336_at	11	11	19012.4	P	0.000244	11	11	21884.3	P	0.000244	11	11	23154.4	P	0.000244	11	11	20786.3	P	0.000244	11	11	20404.4	P	0.000244	11	11	22238.6	P	0.000244	vesicle-associated membrane protein 3 (cellubrevin)	VAMP3
201337_s_at	11	11	4323.9	P	0.000244	11	11	3801.2	P	0.000244	11	11	3717.9	P	0.000244	11	11	3387.7	P	0.000732	11	11	3240.6	P	0.000732	11	11	3685.8	P	0.000244	vesicle-associated membrane protein 3 (cellubrevin)	VAMP3
201338_x_at	11	11	14185.6	P	0.000244	11	11	12311.5	P	0.000244	11	11	12319.9	P	0.000244	11	11	10866.4	P	0.000244	11	11	12312.7	P	0.000244	11	11	13560.4	P	0.000244	general transcription factor IIIA	GTF3A
201339_s_at	11	11	11741.5	P	0.000244	11	11	10304.4	P	0.000244	11	11	11474.5	P	0.000244	11	11	12477.9	P	0.000244	11	11	11067	P	0.000244	11	11	13110.2	P	0.000244	sterol carrier protein 2	SCP2
201340_s_at	11	11	430	P	0.00415	11	11	322.9	P	0.00415	11	11	340.8	P	0.008057	11	11	591.5	P	0.001953	11	11	442.2	P	0.001953	11	11	344.6	P	0.001953	ectodermal-neural cortex (with BTB-like domain)	ENC1
201341_at	11	11	1813	P	0.00415	11	11	1552.7	P	0.00293	11	11	2028.7	P	0.00415	11	11	2849.5	P	0.000732	11	11	2468.4	P	0.001953	11	11	1048.4	P	0.029053	ectodermal-neural cortex (with BTB-like domain)	ENC1
201342_at	11	11	4582.8	P	0.00415	11	11	4352.2	P	0.005859	11	11	4966.7	P	0.001221	11	11	4702.5	P	0.005859	11	11	4769.9	P	0.008057	11	11	6097.7	P	0.001221	small nuclear ribonucleoprotein polypeptide C	SNRPC
201343_at	11	11	5767.3	P	0.000244	11	11	6152.4	P	0.000244	11	11	6201.4	P	0.000244	11	11	6092.4	P	0.000244	11	11	6141.6	P	0.000244	11	11	6497.5	P	0.000244	ubiquitin-conjugating enzyme E2D 2 (UBC4/5 homolog, yeast)	UBE2D2
201344_at	11	11	703.4	P	0.000244	11	11	827.3	P	0.000244	11	11	784.6	P	0.000244	11	11	739.1	P	0.000244	11	11	833	P	0.000244	11	11	815.7	P	0.000732	ubiquitin-conjugating enzyme E2D 2 (UBC4/5 homolog, yeast)	UBE2D2
201345_s_at	11	11	5915	P	0.000244	11	11	6737.3	P	0.000244	11	11	5746.8	P	0.000244	11	11	5684.9	P	0.000244	11	11	5798.6	P	0.000244	11	11	6242.1	P	0.000244	ubiquitin-conjugating enzyme E2D 2 (UBC4/5 homolog, yeast)	UBE2D2
201346_at	11	11	2614	P	0.018555	11	11	2631.2	P	0.01416	11	11	2736.4	P	0.018555	11	11	2274.3	P	0.008057	11	11	2556.5	P	0.01416	11	11	2734.7	P	0.005859	adiponectin receptor 2	ADIPOR2
201347_x_at	11	11	6450	P	0.000244	11	11	8228.7	P	0.000244	11	11	5924.6	P	0.000244	11	11	6385.6	P	0.000244	11	11	7291.9	P	0.000244	11	11	6780	P	0.000244	glyoxylate reductase/hydroxypyruvate reductase	GRHPR
201348_at	11	11	8910.2	P	0.000244	11	11	5115.7	P	0.000244	11	11	9421.3	P	0.000244	11	11	3154.7	P	0.000732	11	11	7446.7	P	0.000244	11	11	2050.4	P	0.001221	glutathione peroxidase 3 (plasma)	GPX3
201349_at	11	11	910.7	P	0.01416	11	11	398.8	P	0.037598	11	11	607.9	M	0.056152	11	11	428.9	A	0.095215	11	11	629.1	A	0.095215	11	11	487.9	A	0.129639	solute carrier family 9 (sodium/hydrogen exchanger), member 3 regulator 1	SLC9A3R1
201350_at	11	11	1419.6	P	0.001953	11	11	1338.1	P	0.001221	11	11	1697.4	P	0.001221	11	11	1476.6	P	0.001953	11	11	1775.5	P	0.001221	11	11	1585.1	P	0.001221	flotillin 2	FLOT2
201351_s_at	11	11	10594.4	P	0.000244	11	11	10232.1	P	0.000244	11	11	7937.7	P	0.000244	11	11	8233.3	P	0.000244	11	11	8945.2	P	0.000244	11	11	11645.7	P	0.000244	YME1-like 1 (S. cerevisiae)	YME1L1
201352_at	11	11	14559.3	P	0.000244	11	11	15970.5	P	0.000244	11	11	11274.1	P	0.000244	11	11	14030.2	P	0.000244	11	11	13197.8	P	0.000244	11	11	13820.7	P	0.000244	YME1-like 1 (S. cerevisiae)	YME1L1
201353_s_at	11	11	494.1	P	0.018555	11	11	367.4	P	0.023926	11	11	329	M	0.056152	11	11	397.3	P	0.008057	11	11	341.3	A	0.080566	11	11	277.3	P	0.018555	bromodomain adjacent to zinc finger domain, 2A	BAZ2A
201354_s_at	11	11	531.3	P	0.005859	11	11	430.5	P	0.023926	11	11	485.7	P	0.037598	11	11	544.7	P	0.018555	11	11	548	A	0.080566	11	11	256.5	P	0.029053	bromodomain adjacent to zinc finger domain, 2A	BAZ2A
201355_s_at	11	11	573.9	A	0.149658	11	11	351.4	A	0.111572	11	11	378.8	A	0.27417	11	11	608	A	0.067627	11	11	496.5	A	0.171387	11	11	281.4	A	0.111572	bromodomain adjacent to zinc finger domain, 2A	BAZ2A
201356_at	11	11	3700.2	P	0.00293	11	11	4172.1	P	0.001221	11	11	4108.9	P	0.000732	11	11	4867.6	P	0.001221	11	11	3987.7	P	0.001221	11	11	3637.1	P	0.000732	splicing factor 3a, subunit 1, 120kDa	SF3A1
201357_s_at	11	11	653.8	P	0.023926	11	11	611.7	P	0.000244	11	11	681.6	P	0.005859	11	11	788.9	P	0.005859	11	11	798.2	P	0.005859	11	11	779.6	P	0.00415	splicing factor 3a, subunit 1, 120kDa	SF3A1
201358_s_at	11	11	38378.8	P	0.000244	11	11	33660.8	P	0.000244	11	11	31296.2	P	0.000244	11	11	35608.3	P	0.000244	11	11	32515.2	P	0.000244	11	11	40341.8	P	0.000244	coatomer protein complex, subunit beta 1	COPB1
201359_at	11	11	18937.9	P	0.000244	11	11	17332.4	P	0.000244	11	11	15498.3	P	0.000244	11	11	17643.8	P	0.000244	11	11	17151.3	P	0.000244	11	11	20438.1	P	0.000244	coatomer protein complex, subunit beta 1	COPB1
201360_at	11	11	6851.5	P	0.000244	11	11	10662.5	P	0.000244	11	11	10702	P	0.000244	11	11	11549.5	P	0.000244	11	11	10079.5	P	0.000244	11	11	12747.6	P	0.000244	cystatin C	CST3
201361_at	11	11	2707	P	0.00415	11	11	2880.2	P	0.001953	11	11	3613	P	0.001953	11	11	3972.3	P	0.001953	11	11	3750.7	P	0.00293	11	11	2836.6	P	0.001221	transmembrane protein 109	TMEM109
201362_at	11	11	3094.7	P	0.000244	11	11	1955.3	P	0.000244	11	11	2790.6	P	0.000244	11	11	1834	P	0.000244	11	11	3140.2	P	0.000244	11	11	1920	P	0.000244	influenza virus NS1A binding protein	IVNS1ABP
201363_s_at	11	11	2952.2	P	0.000244	11	11	1336.8	P	0.000244	11	11	2176.9	P	0.000244	11	11	1153.7	P	0.000244	11	11	1846.4	P	0.000244	11	11	1350.6	P	0.000244	influenza virus NS1A binding protein	IVNS1ABP
201364_s_at	11	11	3722.6	P	0.001221	11	11	3622.7	P	0.001953	11	11	3913.8	P	0.001221	11	11	4551.7	P	0.001221	11	11	3726.4	P	0.001953	11	11	5029.3	P	0.001221	ornithine decarboxylase antizyme 2	OAZ2
201365_at	11	11	3032.7	P	0.01416	11	11	2817.8	P	0.023926	11	11	4257	P	0.008057	11	11	4447.4	P	0.008057	11	11	3714.3	P	0.01416	11	11	3274.3	P	0.008057	ornithine decarboxylase antizyme 2	OAZ2
201366_at	11	11	12432.3	P	0.000244	11	11	15741.1	P	0.000244	11	11	13908.7	P	0.000244	11	11	11983.3	P	0.000244	11	11	13121.1	P	0.000244	11	11	11942.6	P	0.000244	annexin A7	ANXA7
201367_s_at	11	11	658.5	P	0.030273	11	11	568.4	P	0.010742	11	11	506.3	P	0.01416	11	11	823.4	P	0.01416	11	11	1203	P	0.01416	11	11	607.8	P	0.005859	zinc finger protein 36, C3H type-like 2	ZFP36L2
201368_at	11	11	18233.5	P	0.000244	11	11	29321.1	P	0.000244	11	11	22823.2	P	0.000244	11	11	31428.1	P	0.000244	11	11	30995.4	P	0.000244	11	11	26563.9	P	0.000244	zinc finger protein 36, C3H type-like 2	ZFP36L2
201369_s_at	11	11	2806.3	P	0.000244	11	11	3532	P	0.000244	11	11	2891.6	P	0.000244	11	11	4356.3	P	0.000244	11	11	3394.8	P	0.000244	11	11	3367.1	P	0.000244	zinc finger protein 36, C3H type-like 2	ZFP36L2
201370_s_at	11	11	672.8	P	0.000244	11	11	920.9	P	0.000244	11	11	926.2	P	0.000244	11	11	951.6	P	0.000244	11	11	1095.4	P	0.000732	11	11	998	P	0.000244	cullin 3	CUL3
201371_s_at	11	11	8550.6	P	0.000244	11	11	9492.7	P	0.000244	11	11	8262.1	P	0.000244	11	11	8973.8	P	0.000244	11	11	9364	P	0.000244	11	11	9892.3	P	0.000244	cullin 3	CUL3
201372_s_at	11	11	45.5	A	0.432373	11	11	80.1	A	0.080566	11	11	114.5	P	0.018555	11	11	35.2	A	0.601074	11	11	112.7	A	0.129639	11	11	73.9	A	0.080566	cullin 3	CUL3
201373_at	11	11	2239.1	P	0.000244	11	11	2058.1	P	0.001953	11	11	3254.8	P	0.000732	11	11	2799.2	P	0.001953	11	11	2886	P	0.000244	11	11	1714.9	P	0.00415	plectin 1, intermediate filament binding protein 500kDa	PLEC1
201374_x_at	11	11	38.3	A	0.5	11	11	102.8	A	0.398926	11	11	19.9	A	0.533936	11	11	110.1	A	0.219482	11	11	132	A	0.398926	11	11	136.1	A	0.149658	protein phosphatase 2 (formerly 2A), catalytic subunit, beta isoform	PPP2CB
201375_s_at	11	11	22675.2	P	0.000244	11	11	23489	P	0.000244	11	11	23001.8	P	0.000244	11	11	22703.6	P	0.000244	11	11	23375.5	P	0.000244	11	11	24859	P	0.000244	protein phosphatase 2 (formerly 2A), catalytic subunit, beta isoform	PPP2CB
201376_s_at	11	11	3471.2	P	0.005859	11	11	3161.8	P	0.018555	11	11	2523.8	P	0.01416	11	11	2414.8	P	0.018555	11	11	3105.1	P	0.008057	11	11	2595.8	P	0.037598	heterogeneous nuclear ribonucleoprotein F	HNRNPF
201377_at	11	11	2266.1	P	0.000244	11	11	1861.9	P	0.000244	11	11	2300.9	P	0.000244	11	11	2127.5	P	0.000244	11	11	2368.7	P	0.000244	11	11	2293.1	P	0.000244	ubiquitin associated protein 2-like	UBAP2L
201378_s_at	11	11	1119.5	P	0.037598	11	11	1128.1	P	0.01416	11	11	1440	P	0.005859	11	11	1517.5	P	0.010742	11	11	1249.5	P	0.005859	11	11	1309.3	P	0.008057	ubiquitin associated protein 2-like	UBAP2L
201379_s_at	11	11	7695.7	P	0.000244	11	11	7873.7	P	0.000244	11	11	8623.7	P	0.000244	11	11	7806.6	P	0.000244	11	11	7625.3	P	0.000244	11	11	9668.8	P	0.000244	tumor protein D52-like 2	TPD52L2
201380_at	11	11	2987	P	0.000244	11	11	3411.2	P	0.000244	11	11	3237.8	P	0.000244	11	11	3747.6	P	0.000244	11	11	3520.6	P	0.000244	11	11	3601.7	P	0.000244	cartilage associated protein	CRTAP
201381_x_at	11	11	6816.8	P	0.000244	11	11	7480	P	0.000244	11	11	8040.1	P	0.000244	11	11	5686.8	P	0.000244	11	11	7183.9	P	0.000244	11	11	10313	P	0.000244	calcyclin binding protein	CACYBP
201382_at	11	11	216.1	P	0.010742	11	11	140.3	P	0.000244	11	11	225.9	P	0.030273	11	11	203.3	P	0.030273	11	11	277.1	P	0.001953	11	11	193.4	P	0.000732	calcyclin binding protein	CACYBP
201383_s_at	11	11	1476.8	P	0.001221	11	11	1010.4	P	0.000732	11	11	1176.1	P	0.000244	11	11	1122.5	P	0.001953	11	11	1177.6	P	0.001221	11	11	898.1	P	0.001953	similar to neighbor of BRCA1 gene 1 /// neighbor of BRCA1 gene 1	LOC100133166 /// NBR1
201384_s_at	11	11	7941.1	P	0.000244	11	11	10855.5	P	0.000244	11	11	9524.2	P	0.000244	11	11	10654.8	P	0.000244	11	11	8202.6	P	0.000244	11	11	9374.3	P	0.000244	similar to neighbor of BRCA1 gene 1 /// neighbor of BRCA1 gene 1	LOC100133166 /// NBR1
201385_at	11	11	14982.9	P	0.000732	11	11	11958.6	P	0.000244	11	11	13523.6	P	0.000244	11	11	12808.9	P	0.000244	11	11	13937.5	P	0.000244	11	11	16363.9	P	0.000244	DEAH (Asp-Glu-Ala-His) box polypeptide 15	DHX15
201386_s_at	11	11	4285.7	P	0.000244	11	11	3732	P	0.000244	11	11	4623.7	P	0.000244	11	11	3804.6	P	0.000244	11	11	4551.9	P	0.000244	11	11	4120.7	P	0.000244	DEAH (Asp-Glu-Ala-His) box polypeptide 15	DHX15
201387_s_at	11	11	17574.8	P	0.000244	11	11	13555.7	P	0.000244	11	11	12345.5	P	0.000244	11	11	16446.8	P	0.000244	11	11	14462.2	P	0.000244	11	11	28324.2	P	0.000244	ubiquitin carboxyl-terminal esterase L1 (ubiquitin thiolesterase)	UCHL1
201388_at	11	11	3637.2	P	0.001221	11	11	2882.6	P	0.000244	11	11	3372.3	P	0.000244	11	11	3235.5	P	0.000732	11	11	4143.1	P	0.001221	11	11	3556	P	0.001221	proteasome (prosome, macropain) 26S subunit, non-ATPase, 3	PSMD3
201389_at	11	11	4976.2	P	0.000244	11	11	3342.4	P	0.000244	11	11	3985.2	P	0.000244	11	11	4067.3	P	0.000244	11	11	4987.8	P	0.000244	11	11	7071	P	0.000244	integrin, alpha 5 (fibronectin receptor, alpha polypeptide)	ITGA5
201390_s_at	11	11	10429.2	P	0.000244	11	11	11171.3	P	0.000244	11	11	12222.3	P	0.000244	11	11	11172	P	0.000244	11	11	11781.3	P	0.000244	11	11	12615.6	P	0.000244	casein kinase 2, beta polypeptide	CSNK2B
201391_at	11	11	2211.8	P	0.00293	11	11	2131.2	P	0.00293	11	11	2074.6	P	0.001953	11	11	2474.6	P	0.01416	11	11	2417.6	P	0.005859	11	11	2302.8	P	0.000732	TNF receptor-associated protein 1	TRAP1
201392_s_at	11	11	1862.5	P	0.000732	11	11	3789.2	P	0.000244	11	11	2144	P	0.000244	11	11	2246.4	P	0.000244	11	11	2109.4	P	0.000244	11	11	2645.9	P	0.000244	insulin-like growth factor 2 receptor	IGF2R
201393_s_at	11	11	5095	P	0.000244	11	11	12294.3	P	0.000244	11	11	6081.7	P	0.000244	11	11	6911.1	P	0.000244	11	11	6839.7	P	0.000244	11	11	8795.7	P	0.000244	insulin-like growth factor 2 receptor	IGF2R
201394_s_at	11	11	1637.6	P	0.001221	11	11	1456.7	P	0.001953	11	11	1655.7	P	0.001221	11	11	920.3	P	0.001953	11	11	1627.9	P	0.00415	11	11	1262.4	P	0.001221	RNA binding motif protein 5	RBM5
201395_at	11	11	4751.5	P	0.001953	11	11	2895.9	P	0.001221	11	11	3776.9	P	0.001221	11	11	3020.9	P	0.001953	11	11	3601.9	P	0.00293	11	11	3440.3	P	0.005859	RNA binding motif protein 5	RBM5
201396_s_at	11	11	557.7	P	0.030273	11	11	734.2	P	0.01416	11	11	694.6	P	0.01416	11	11	526.9	P	0.001953	11	11	637.8	P	0.01416	11	11	719.6	P	0.005859	small glutamine-rich tetratricopeptide repeat (TPR)-containing, alpha	SGTA
201397_at	11	11	1569.4	P	0.000732	11	11	6026.7	P	0.000244	11	11	1031.6	P	0.005859	11	11	1220.4	P	0.000732	11	11	1884.4	P	0.000732	11	11	7398.3	P	0.000244	phosphoglycerate dehydrogenase	PHGDH
201398_s_at	11	11	32544	P	0.000244	11	11	30457.8	P	0.000244	11	11	29456.2	P	0.000244	11	11	37155.2	P	0.000244	11	11	27770.8	P	0.000244	11	11	31509.2	P	0.000244	translocation associated membrane protein 1	TRAM1
201399_s_at	11	11	9345.2	P	0.000732	11	11	7897.6	P	0.00293	11	11	6281.3	P	0.00293	11	11	6252.5	P	0.001221	11	11	6027.8	P	0.005859	11	11	8262.2	P	0.005859	translocation associated membrane protein 1	TRAM1
201400_at	11	11	18432.8	P	0.000244	11	11	12845.5	P	0.000244	11	11	17465.2	P	0.000244	11	11	15947.9	P	0.000244	11	11	17301.7	P	0.000244	11	11	17479.3	P	0.000244	proteasome (prosome, macropain) subunit, beta type, 3	PSMB3
201401_s_at	11	11	232.5	A	0.095215	11	11	128.5	A	0.219482	11	11	141.5	A	0.095215	11	11	258.3	A	0.067627	11	11	223.2	A	0.149658	11	11	150.4	A	0.366211	adrenergic, beta, receptor kinase 1	ADRBK1
201402_at	11	11	53	A	0.533936	11	11	167.3	A	0.398926	11	11	237.3	A	0.366211	11	11	80.5	A	0.533936	11	11	108.4	A	0.5	11	11	96.1	A	0.432373	adrenergic, beta, receptor kinase 1	ADRBK1
201403_s_at	11	11	22306.3	P	0.000244	11	11	19398.9	P	0.000244	11	11	23255.9	P	0.000244	11	11	21289	P	0.000244	11	11	23550.8	P	0.000244	11	11	18956.9	P	0.000244	microsomal glutathione S-transferase 3	MGST3
201404_x_at	11	11	962.1	P	0.000244	11	11	1518.1	P	0.005859	11	11	1539.6	P	0.000732	11	11	1599.8	P	0.00293	11	11	1499.7	P	0.001953	11	11	1621.7	P	0.000732	proteasome (prosome, macropain) subunit, beta type, 2	PSMB2
201405_s_at	11	11	9211.2	P	0.000244	11	11	7483	P	0.000244	11	11	9044.9	P	0.000244	11	11	7426.6	P	0.000244	11	11	8080.5	P	0.000244	11	11	10168.8	P	0.000244	COP9 constitutive photomorphogenic homolog subunit 6 (Arabidopsis)	COPS6
201406_at	11	11	55784.6	P	0.000244	11	11	65385.1	P	0.000244	11	11	61511.9	P	0.000244	11	11	50441.1	P	0.000244	11	11	59046.6	P	0.000244	11	11	72211.3	P	0.000244	heterogeneous nuclear ribonucleoprotein H2 (H') /// ribosomal protein L36a /// ribosomal protein L36a pseudogene 37	HNRNPH2 /// RPL36A /// RPL36AP37
201407_s_at	11	11	7312.5	P	0.000244	11	11	5605.4	P	0.000244	11	11	5821.2	P	0.000244	11	11	5056.7	P	0.000244	11	11	6029.9	P	0.000244	11	11	5455	P	0.000244	protein phosphatase 1, catalytic subunit, beta isoform	PPP1CB
201408_at	11	11	3566.2	P	0.000244	11	11	2010.7	P	0.000244	11	11	2484.5	P	0.000244	11	11	2183.4	P	0.000244	11	11	2322.3	P	0.000244	11	11	2166.7	P	0.000244	protein phosphatase 1, catalytic subunit, beta isoform	PPP1CB
201409_s_at	11	11	5482.2	P	0.000244	11	11	4193	P	0.000244	11	11	4605.1	P	0.000244	11	11	4014	P	0.000244	11	11	4647.8	P	0.000244	11	11	4069.4	P	0.000244	protein phosphatase 1, catalytic subunit, beta isoform	PPP1CB
201410_at	11	11	6499.7	P	0.000244	11	11	6351.5	P	0.000244	11	11	7144.3	P	0.000244	11	11	6873.9	P	0.000244	11	11	7012.7	P	0.000244	11	11	5576.4	P	0.000244	pleckstrin homology domain containing, family B (evectins) member 2	PLEKHB2
201411_s_at	11	11	2107.6	P	0.000244	11	11	1977	P	0.000244	11	11	2219	P	0.000732	11	11	2126.5	P	0.000244	11	11	2539.2	P	0.000244	11	11	2963.8	P	0.000244	pleckstrin homology domain containing, family B (evectins) member 2	PLEKHB2
201412_at	11	11	17423.2	P	0.000244	11	11	19736.9	P	0.000244	11	11	19348.8	P	0.000244	11	11	22185.2	P	0.000244	11	11	19096.3	P	0.000244	11	11	16379.8	P	0.000244	low density lipoprotein receptor-related protein 10	LRP10
201413_at	11	11	5593.9	P	0.000244	11	11	4739.1	P	0.000244	11	11	5108.9	P	0.000244	11	11	5013.6	P	0.000244	11	11	5274.5	P	0.000244	11	11	5931.8	P	0.000244	hydroxysteroid (17-beta) dehydrogenase 4	HSD17B4
201414_s_at	11	11	2489.4	P	0.000244	11	11	2303.4	P	0.001221	11	11	2982.7	P	0.000244	11	11	2230.5	P	0.000244	11	11	2704.3	P	0.000244	11	11	2595.6	P	0.000244	nucleosome assembly protein 1-like 4	NAP1L4
201415_at	11	11	5333.3	P	0.000732	11	11	4252.9	P	0.000244	11	11	5202.5	P	0.000732	11	11	4122.5	P	0.000732	11	11	4592.7	P	0.000732	11	11	5602.6	P	0.000732	glutathione synthetase	GSS
201416_at	11	11	1485.7	P	0.000244	11	11	1355.6	P	0.000244	11	11	1444.8	P	0.000244	11	11	669.2	P	0.000732	11	11	1540	P	0.001221	11	11	230.1	P	0.000732	SRY (sex determining region Y)-box 4	SOX4
201417_at	11	11	6650.8	P	0.000244	11	11	5478.1	P	0.000244	11	11	5487.3	P	0.000244	11	11	3902.2	P	0.000244	11	11	5177.1	P	0.000244	11	11	1716.9	P	0.000732	SRY (sex determining region Y)-box 4	SOX4
201418_s_at	11	11	708.3	A	0.149658	11	11	523.3	A	0.129639	11	11	394.6	A	0.246094	11	11	276.8	A	0.5	11	11	525.9	A	0.171387	11	11	56.7	A	0.601074	SRY (sex determining region Y)-box 4	SOX4
201419_at	11	11	1537.1	P	0.018555	11	11	1133.2	P	0.010742	11	11	1388.7	P	0.01416	11	11	1411	P	0.01416	11	11	1399.4	P	0.023926	11	11	950.1	P	0.030273	BRCA1 associated protein-1 (ubiquitin carboxy-terminal hydrolase)	BAP1
201420_s_at	11	11	2320	P	0.00415	11	11	1634.8	P	0.008057	11	11	1615.4	P	0.00415	11	11	1449.5	P	0.00415	11	11	1755	P	0.005859	11	11	2470.6	P	0.00293	WD repeat domain 77	WDR77
201421_s_at	11	11	1639.7	P	0.000732	11	11	1772.4	P	0.001221	11	11	1738.4	P	0.001221	11	11	1873.5	P	0.001221	11	11	1956.2	P	0.001953	11	11	2257	P	0.001953	WD repeat domain 77	WDR77
201422_at	11	11	1849	P	0.000244	11	11	2830.1	P	0.000732	11	11	2337.1	P	0.000244	11	11	2827.7	P	0.000244	11	11	1473	P	0.000732	11	11	2712.4	P	0.000244	interferon, gamma-inducible protein 30	IFI30
201423_s_at	11	11	3041.9	P	0.000244	11	11	2617.6	P	0.000244	11	11	2658.3	P	0.000244	11	11	2864.3	P	0.000244	11	11	2544.3	P	0.000244	11	11	3261.8	P	0.000244	cullin 4A	CUL4A
201424_s_at	11	11	4929.5	P	0.000732	11	11	6099.3	P	0.000244	11	11	5517.4	P	0.000732	11	11	5381.5	P	0.000732	11	11	5240.1	P	0.000244	11	11	6954.8	P	0.000244	cullin 4A	CUL4A
201425_at	11	11	5848.3	P	0.000732	11	11	8583.8	P	0.000244	11	11	4402.8	P	0.000244	11	11	2423.6	P	0.008057	11	11	4412.2	P	0.001221	11	11	6986.6	P	0.000244	aldehyde dehydrogenase 2 family (mitochondrial)	ALDH2
201426_s_at	11	11	86408.1	P	0.000244	11	11	75165.4	P	0.000244	11	11	80955.3	P	0.000244	11	11	80704	P	0.000244	11	11	78579.4	P	0.000244	11	11	77123.1	P	0.000244	vimentin	VIM
201427_s_at	11	11	1828	P	0.000244	11	11	7610	P	0.000244	11	11	10743.5	P	0.000244	11	11	14162.3	P	0.000244	11	11	13774.3	P	0.000244	11	11	6897.1	P	0.000244	selenoprotein P, plasma, 1	SEPP1
201428_at	11	11	38.9	A	0.665527	11	11	26.6	A	0.567627	11	11	174.8	A	0.27417	11	11	37.1	A	0.665527	11	11	17	A	0.828613	11	11	60.9	A	0.567627	claudin 4	CLDN4
201429_s_at	11	11	102074	P	0.000244	11	11	90197.4	P	0.000244	11	11	95477.8	P	0.000244	11	11	92554.1	P	0.000244	11	11	92977.7	P	0.000244	11	11	95310.2	P	0.000244	ribosomal protein L37a	RPL37A
201430_s_at	11	11	1295.6	P	0.00293	11	11	1299.2	P	0.001221	11	11	1196.7	P	0.00293	11	11	1384.7	P	0.00293	11	11	1309.3	P	0.008057	11	11	831.1	P	0.008057	dihydropyrimidinase-like 3	DPYSL3
201431_s_at	11	11	2040	P	0.001221	11	11	2755.7	P	0.000732	11	11	2143.1	P	0.000732	11	11	1571	P	0.000244	11	11	2955.3	P	0.000244	11	11	869.8	P	0.008057	dihydropyrimidinase-like 3	DPYSL3
201432_at	11	11	11140.9	P	0.000244	11	11	14469.5	P	0.000244	11	11	13064.3	P	0.000244	11	11	9914	P	0.000244	11	11	12229	P	0.000244	11	11	13616.4	P	0.000244	catalase	CAT
201433_s_at	11	11	6686.3	P	0.000244	11	11	7034.9	P	0.000244	11	11	6784.8	P	0.000244	11	11	6393.7	P	0.000244	11	11	6899.3	P	0.000244	11	11	7732.2	P	0.000244	phosphatidylserine synthase 1	PTDSS1
201434_at	11	11	2701.6	P	0.001221	11	11	2419.1	P	0.001953	11	11	2603.3	P	0.001221	11	11	2576.1	P	0.001953	11	11	2470	P	0.00293	11	11	2910.8	P	0.001953	tetratricopeptide repeat domain 1	TTC1
201435_s_at	11	11	5549.2	P	0.000732	11	11	3737.1	P	0.000244	11	11	5384.8	P	0.000244	11	11	4187.4	P	0.000244	11	11	4987	P	0.000244	11	11	5748.1	P	0.000244	eukaryotic translation initiation factor 4E	EIF4E
201436_at	11	11	1176.9	P	0.000732	11	11	808.1	P	0.000244	11	11	1149.9	P	0.000244	11	11	927.3	P	0.000732	11	11	1270.1	P	0.000244	11	11	1210.8	P	0.000732	eukaryotic translation initiation factor 4E	EIF4E
201437_s_at	11	11	4050.9	P	0.000244	11	11	2768	P	0.000244	11	11	4209.3	P	0.000244	11	11	3246.1	P	0.000244	11	11	3311.3	P	0.000244	11	11	4436.4	P	0.000244	eukaryotic translation initiation factor 4E	EIF4E
201438_at	11	11	88469	P	0.000244	11	11	84191.2	P	0.000244	11	11	92928.1	P	0.000244	11	11	81660.4	P	0.000244	11	11	83580.1	P	0.000244	11	11	78743.5	P	0.000244	collagen, type VI, alpha 3	COL6A3
201439_at	11	11	1077.7	P	0.000244	11	11	798.9	P	0.000244	11	11	1128.1	P	0.000244	11	11	1051.2	P	0.000244	11	11	883.4	P	0.000732	11	11	950.3	P	0.000244	golgi-specific brefeldin A resistant guanine nucleotide exchange factor 1	GBF1
201440_at	11	11	1622.6	P	0.008057	11	11	1137.7	M	0.056152	11	11	1403.6	P	0.023926	11	11	1082	P	0.037598	11	11	1192	A	0.067627	11	11	1038.6	P	0.023926	DEAD (Asp-Glu-Ala-Asp) box polypeptide 23	DDX23
201441_at	11	11	14434	P	0.000244	11	11	11526.2	P	0.000244	11	11	14179.6	P	0.000244	11	11	13738.1	P	0.000244	11	11	14616.7	P	0.000244	11	11	16385.7	P	0.000244	cytochrome c oxidase subunit Vib polypeptide 1 (ubiquitous)	COX6B1
201442_s_at	11	11	32.4	A	0.592773	11	11	3.5	A	0.962402	11	11	5.3	A	0.981445	11	11	12.3	A	0.696289	11	11	55.4	A	0.466064	11	11	38.3	A	0.5	ATPase, H+ transporting, lysosomal accessory protein 2	ATP6AP2
201443_s_at	11	11	33020.2	P	0.000244	11	11	33282.1	P	0.000244	11	11	32683.4	P	0.000244	11	11	36389.7	P	0.000244	11	11	31540.7	P	0.000244	11	11	30192.6	P	0.000244	ATPase, H+ transporting, lysosomal accessory protein 2	ATP6AP2
201444_s_at	11	11	11214.3	P	0.000244	11	11	11234.1	P	0.000244	11	11	9978.8	P	0.000244	11	11	9502.5	P	0.000244	11	11	9608.9	P	0.000244	11	11	8910.2	P	0.000244	ATPase, H+ transporting, lysosomal accessory protein 2	ATP6AP2
201445_at	11	11	24604	P	0.000244	11	11	23097.4	P	0.000244	11	11	19260.8	P	0.000244	11	11	29800.1	P	0.000732	11	11	23936.3	P	0.000244	11	11	13205.7	P	0.000244	calponin 3, acidic	CNN3
201446_s_at	11	11	1270.8	P	0.010742	11	11	726.6	P	0.010742	11	11	910	P	0.023926	11	11	628.9	P	0.018555	11	11	1027.7	P	0.018555	11	11	704.7	P	0.018555	TIA1 cytotoxic granule-associated RNA binding protein	TIA1
201447_at	11	11	1076.3	P	0.001953	11	11	744.6	P	0.001221	11	11	822.5	P	0.00293	11	11	651.1	P	0.00293	11	11	683.6	P	0.001221	11	11	672.7	P	0.00293	TIA1 cytotoxic granule-associated RNA binding protein	TIA1
201448_at	11	11	3083.8	P	0.000244	11	11	1876.1	P	0.000244	11	11	2539.9	P	0.000244	11	11	1933.1	P	0.000244	11	11	2450.5	P	0.000244	11	11	2110.3	P	0.000244	TIA1 cytotoxic granule-associated RNA binding protein	TIA1
201449_at	11	11	580.9	P	0.000244	11	11	374.7	P	0.000732	11	11	835	P	0.000244	11	11	458.7	P	0.000244	11	11	1024.7	P	0.001221	11	11	668.7	P	0.000244	TIA1 cytotoxic granule-associated RNA binding protein	TIA1
201450_s_at	11	11	1852.4	P	0.000244	11	11	1801.5	P	0.000244	11	11	1822.4	P	0.000244	11	11	1442.8	P	0.000244	11	11	1608	P	0.000732	11	11	1481.1	P	0.000244	TIA1 cytotoxic granule-associated RNA binding protein	TIA1
201451_x_at	11	11	24.4	A	0.5	11	11	52.4	A	0.303711	11	11	25.2	A	0.696289	11	11	89.4	A	0.457764	11	11	9.4	A	0.850342	11	11	11.8	A	0.828613	Ras homolog enriched in brain	RHEB
201452_at	11	11	292.4	A	0.246094	11	11	213.3	P	0.046143	11	11	274.4	A	0.080566	11	11	235.6	A	0.129639	11	11	209	A	0.129639	11	11	37	A	0.366211	Ras homolog enriched in brain	RHEB
201453_x_at	11	11	22831.3	P	0.000244	11	11	28844.6	P	0.000244	11	11	26451.3	P	0.000244	11	11	26022.8	P	0.000244	11	11	24975.4	P	0.000244	11	11	25996.3	P	0.000244	Ras homolog enriched in brain	RHEB
201454_s_at	11	11	5408	P	0.000244	11	11	5464.1	P	0.000244	11	11	5422.6	P	0.000244	11	11	4566.2	P	0.000244	11	11	4772.3	P	0.000244	11	11	6166.6	P	0.000244	aminopeptidase puromycin sensitive	NPEPPS
201455_s_at	11	11	2420.7	P	0.000244	11	11	3512.1	P	0.000244	11	11	2767.3	P	0.000244	11	11	3081	P	0.000244	11	11	2414.4	P	0.000244	11	11	3168.1	P	0.000244	aminopeptidase puromycin sensitive	NPEPPS
201456_s_at	11	11	4571.6	P	0.000244	11	11	4041.6	P	0.000244	11	11	4861.6	P	0.000244	11	11	3288.7	P	0.000244	11	11	4537.6	P	0.000244	11	11	4099.7	P	0.000244	budding uninhibited by benzimidazoles 3 homolog (yeast)	BUB3
201457_x_at	11	11	8611.4	P	0.000244	11	11	6568.1	P	0.000244	11	11	8580.4	P	0.000244	11	11	6204.3	P	0.000244	11	11	7593.4	P	0.000244	11	11	8200.8	P	0.000244	budding uninhibited by benzimidazoles 3 homolog (yeast)	BUB3
201458_s_at	11	11	8507.6	P	0.000244	11	11	8400.1	P	0.000244	11	11	10019.1	P	0.000244	11	11	7755	P	0.000244	11	11	9022.3	P	0.000244	11	11	9617.3	P	0.000244	budding uninhibited by benzimidazoles 3 homolog (yeast)	BUB3
201459_at	11	11	5696.3	P	0.000244	11	11	3990.5	P	0.000244	11	11	4694.3	P	0.000244	11	11	3792.8	P	0.000732	11	11	4719.8	P	0.000732	11	11	6707	P	0.000244	RuvB-like 2 (E. coli)	RUVBL2
201460_at	11	11	3352.6	P	0.000244	11	11	2920.9	P	0.001953	11	11	2564.3	P	0.000244	11	11	3155.5	P	0.001221	11	11	3078.4	P	0.000244	11	11	2803.6	P	0.00415	mitogen-activated protein kinase-activated protein kinase 2	MAPKAPK2
201461_s_at	11	11	847.4	P	0.00415	11	11	488.8	P	0.005859	11	11	563.8	P	0.010742	11	11	559.4	P	0.001953	11	11	586.7	P	0.00415	11	11	394.2	P	0.00415	mitogen-activated protein kinase-activated protein kinase 2	MAPKAPK2
201462_at	11	11	7493.4	P	0.000244	11	11	7496.6	P	0.000244	11	11	7293.6	P	0.000244	11	11	7705.5	P	0.000244	11	11	6994	P	0.000244	11	11	7889.5	P	0.000244	secernin 1	SCRN1
201463_s_at	11	11	15601.1	P	0.000244	11	11	17629.8	P	0.000244	11	11	15793.4	P	0.000244	11	11	16356.7	P	0.000244	11	11	15382.1	P	0.000244	11	11	25264.4	P	0.000244	similar to transaldolase /// transaldolase 1	LOC100133665 /// TALDO1
201464_x_at	11	11	12138.4	P	0.008057	11	11	18582.3	P	0.005859	11	11	19551.1	P	0.005859	11	11	15884	P	0.010742	11	11	22529.6	P	0.008057	11	11	9423.4	P	0.010742	jun oncogene	JUN
201465_s_at	11	11	1563.3	A	0.303711	11	11	1901.7	A	0.080566	11	11	2251.7	M	0.056152	11	11	1740	A	0.095215	11	11	2165.7	A	0.067627	11	11	887.3	A	0.246094	jun oncogene	JUN
201466_s_at	11	11	3986.2	P	0.000244	11	11	4641	P	0.000244	11	11	5944.2	P	0.000244	11	11	4230.9	P	0.000244	11	11	7752.1	P	0.000244	11	11	2423.8	P	0.000732	jun oncogene	JUN
201467_s_at	11	11	9060.5	P	0.000244	11	11	16713.7	P	0.000244	11	11	8306.5	P	0.000244	11	11	7383.7	P	0.000244	11	11	8185.6	P	0.000244	11	11	24944.6	P	0.000244	NAD(P)H dehydrogenase, quinone 1	NQO1
201468_s_at	11	11	16562.1	P	0.000244	11	11	40471.7	P	0.000244	11	11	19727.5	P	0.000244	11	11	19963.1	P	0.000244	11	11	18797.3	P	0.000244	11	11	56878.1	P	0.000244	NAD(P)H dehydrogenase, quinone 1	NQO1
201469_s_at	11	11	1811.5	P	0.000732	11	11	1145.8	P	0.000244	11	11	980.5	P	0.000244	11	11	1304.7	P	0.000244	11	11	1550.6	P	0.000244	11	11	1324.8	P	0.000244	SHC (Src homology 2 domain containing) transforming protein 1	SHC1
201470_at	11	11	19147.9	P	0.000244	11	11	16116.2	P	0.000244	11	11	21853	P	0.000244	11	11	19283.3	P	0.000244	11	11	20400.3	P	0.000244	11	11	24594	P	0.000244	glutathione S-transferase omega 1	GSTO1
201471_s_at	11	11	8134	P	0.000732	11	11	14278.1	P	0.000244	11	11	7898.7	P	0.000244	11	11	12719.8	P	0.000244	11	11	12688.5	P	0.000244	11	11	10614.7	P	0.000244	sequestosome 1	SQSTM1
201472_at	11	11	10194.9	P	0.000244	11	11	9301.3	P	0.000244	11	11	9702.1	P	0.000244	11	11	9607	P	0.000244	11	11	10157.1	P	0.000244	11	11	13199.1	P	0.000244	von Hippel-Lindau binding protein 1	VBP1
201473_at	11	11	1149.2	P	0.001953	11	11	1804.1	P	0.001221	11	11	1759.4	P	0.000244	11	11	1680.5	P	0.000732	11	11	1609.6	P	0.001221	11	11	1066	P	0.000244	jun B proto-oncogene	JUNB
201474_s_at	11	11	1328.1	P	0.023926	11	11	999.2	P	0.023926	11	11	1479.8	P	0.023926	11	11	922.8	P	0.023926	11	11	1169.7	P	0.030273	11	11	877.7	P	0.030273	integrin, alpha 3 (antigen CD49C, alpha 3 subunit of VLA-3 receptor)	ITGA3
201475_x_at	11	11	3875.5	P	0.000732	11	11	7626.5	P	0.000244	11	11	3811.2	P	0.000244	11	11	4466.4	P	0.000244	11	11	5164.5	P	0.000244	11	11	7519.4	P	0.000244	methionyl-tRNA synthetase	MARS
201476_s_at	11	11	2181.8	P	0.000244	11	11	1195.5	P	0.000244	11	11	1992.1	P	0.000244	11	11	1169	P	0.000244	11	11	1080.4	P	0.000244	11	11	1036.7	P	0.000244	ribonucleotide reductase M1	RRM1
201477_s_at	11	11	12003.1	P	0.000244	11	11	7750.2	P	0.000244	11	11	14258.4	P	0.000244	11	11	8132.2	P	0.000244	11	11	10987.4	P	0.000244	11	11	10254.4	P	0.000244	ribonucleotide reductase M1	RRM1
201478_s_at	11	11	3414.5	P	0.00415	11	11	3197.6	P	0.001221	11	11	2877.7	P	0.001953	11	11	2352.1	P	0.008057	11	11	3003	P	0.00293	11	11	4134.4	P	0.000732	dyskeratosis congenita 1, dyskerin	DKC1
201479_at	11	11	4111.5	P	0.000244	11	11	4046.2	P	0.000244	11	11	3430.3	P	0.000244	11	11	2696.3	P	0.000244	11	11	3396.2	P	0.000244	11	11	5629.8	P	0.000244	dyskeratosis congenita 1, dyskerin	DKC1
201480_s_at	11	11	2190.3	P	0.00293	11	11	2078.7	P	0.00415	11	11	2275.3	P	0.00293	11	11	2103.1	P	0.00293	11	11	2165.8	P	0.001953	11	11	1910.1	P	0.00293	suppressor of Ty 5 homolog (S. cerevisiae)	SUPT5H
201481_s_at	11	11	2165.9	P	0.01416	11	11	4251.7	P	0.00293	11	11	4171.7	P	0.00415	11	11	2574.1	P	0.008057	11	11	2422.6	P	0.030273	11	11	8185.5	P	0.000732	phosphorylase, glycogen; brain	PYGB
201482_at	11	11	8446.6	P	0.001221	11	11	16501.3	P	0.001221	11	11	12590.3	P	0.001221	11	11	9621.8	P	0.001221	11	11	9083.8	P	0.001953	11	11	12854.3	P	0.001221	quiescin Q6 sulfhydryl oxidase 1	QSOX1
201483_s_at	11	11	4482.4	P	0.000244	11	11	4241.6	P	0.000244	11	11	4362.9	P	0.000244	11	11	5161.4	P	0.000244	11	11	4725.7	P	0.000244	11	11	5348.3	P	0.000244	suppressor of Ty 4 homolog 1 (S. cerevisiae)	SUPT4H1
201484_at	11	11	1960.1	P	0.001953	11	11	1991.5	P	0.001953	11	11	1947.3	P	0.001953	11	11	1864.2	P	0.001953	11	11	1944.4	P	0.000732	11	11	1596.6	P	0.001953	suppressor of Ty 4 homolog 1 (S. cerevisiae)	SUPT4H1
201485_s_at	11	11	8017.7	P	0.000244	11	11	7256	P	0.000244	11	11	9058.2	P	0.000244	11	11	8652.4	P	0.000244	11	11	8445.9	P	0.000244	11	11	8703.3	P	0.000244	reticulocalbin 2, EF-hand calcium binding domain	RCN2
201486_at	11	11	21537.9	P	0.000244	11	11	20454.2	P	0.000732	11	11	18364.2	P	0.000244	11	11	19726.1	P	0.000244	11	11	19368	P	0.000244	11	11	21175	P	0.000244	reticulocalbin 2, EF-hand calcium binding domain	RCN2
201487_at	11	11	4327.2	P	0.000244	11	11	7252.6	P	0.000244	11	11	5893.9	P	0.000244	11	11	5952.5	P	0.000244	11	11	7220.4	P	0.000244	11	11	20585.2	P	0.000244	cathepsin C	CTSC
201488_x_at	11	11	7485.2	P	0.000244	11	11	6197.5	P	0.000244	11	11	7599.2	P	0.000244	11	11	5755.1	P	0.000244	11	11	6842.2	P	0.000244	11	11	6880.8	P	0.000244	KH domain containing, RNA binding, signal transduction associated 1	KHDRBS1
201489_at	11	11	3603.7	P	0.000244	11	11	3661.3	P	0.000244	11	11	3229.3	P	0.001221	11	11	3899.3	P	0.001221	11	11	2466.2	P	0.000244	11	11	6463.5	P	0.000244	peptidylprolyl isomerase F	PPIF
201490_s_at	11	11	1852.3	P	0.000732	11	11	1632.5	P	0.000732	11	11	1272.5	P	0.001221	11	11	1433.5	P	0.001953	11	11	1542.1	P	0.001953	11	11	2598.1	P	0.000244	peptidylprolyl isomerase F	PPIF
201491_at	11	11	7676.4	P	0.00415	11	11	6492.9	P	0.000732	11	11	6337.7	P	0.000244	11	11	6905.7	P	0.000732	11	11	6708.1	P	0.000244	11	11	8765.7	P	0.000732	AHA1, activator of heat shock 90kDa protein ATPase homolog 1 (yeast)	AHSA1
201492_s_at	11	11	98024.8	P	0.000244	11	11	84035.7	P	0.000244	11	11	94644.7	P	0.000244	11	11	90200.4	P	0.000244	11	11	88889.2	P	0.000244	11	11	90588.6	P	0.000244	ribosomal protein L41	RPL41
201493_s_at	11	11	4395.6	P	0.000732	11	11	4248.7	P	0.000732	11	11	3399.1	P	0.000732	11	11	3356.7	P	0.00293	11	11	3577.6	P	0.001221	11	11	3154.5	P	0.001221	pumilio homolog 2 (Drosophila)	PUM2
201494_at	11	11	7003.5	P	0.00293	11	11	8808.5	P	0.001221	11	11	8077	P	0.00293	11	11	5541.6	P	0.00415	11	11	6941.1	P	0.00293	11	11	8034.2	P	0.00293	prolylcarboxypeptidase (angiotensinase C)	PRCP
201495_x_at	11	11	30.5	A	0.696289	11	11	65.4	A	0.567627	11	11	8.7	A	0.753906	11	11	76.7	A	0.567627	11	11	20.4	A	0.72583	11	11	12.7	A	0.753906	myosin, heavy chain 11, smooth muscle	MYH11
201496_x_at	11	11	34.3	A	0.398926	11	11	229.8	A	0.080566	11	11	629.3	P	0.00293	11	11	627.5	P	0.01416	11	11	597.4	P	0.001221	11	11	119.9	A	0.19458	myosin, heavy chain 11, smooth muscle	MYH11
201497_x_at	11	11	394.7	A	0.246094	11	11	602.2	A	0.067627	11	11	1265.7	P	0.01416	11	11	1067.8	P	0.023926	11	11	1630.7	P	0.023926	11	11	277.9	A	0.432373	myosin, heavy chain 11, smooth muscle	MYH11
201498_at	11	11	4281.6	P	0.000244	11	11	4878.1	P	0.000244	11	11	4255.2	P	0.000244	11	11	5273.2	P	0.000244	11	11	4352.1	P	0.000244	11	11	3484	P	0.000244	ubiquitin specific peptidase 7 (herpes virus-associated)	USP7
201499_s_at	11	11	4176	P	0.00415	11	11	4328.2	P	0.00415	11	11	3766.3	P	0.00415	11	11	4262.3	P	0.00415	11	11	4136.5	P	0.00293	11	11	4205.9	P	0.00415	ubiquitin specific peptidase 7 (herpes virus-associated)	USP7
201500_s_at	11	11	6018.2	P	0.001221	11	11	7022.6	P	0.001953	11	11	6353.5	P	0.00415	11	11	6981.1	P	0.001953	11	11	6677.5	P	0.001953	11	11	7072.4	P	0.001953	protein phosphatase 1, regulatory (inhibitor) subunit 11	PPP1R11
201501_s_at	11	11	6008.5	P	0.000244	11	11	5386.6	P	0.000244	11	11	5855.6	P	0.000244	11	11	6078.8	P	0.000244	11	11	6013.3	P	0.000244	11	11	5599.9	P	0.000244	G-rich RNA sequence binding factor 1	GRSF1
201502_s_at	11	11	1990.8	P	0.000244	11	11	4372.1	P	0.000244	11	11	5530.8	P	0.000244	11	11	2064.3	P	0.000244	11	11	2048.8	P	0.001221	11	11	4785.7	P	0.000244	nuclear factor of kappa light polypeptide gene enhancer in B-cells inhibitor, alpha	NFKBIA
201503_at	11	11	9793.7	P	0.000244	11	11	8856.9	P	0.000244	11	11	8357	P	0.000244	11	11	7819.3	P	0.000244	11	11	8501.1	P	0.000244	11	11	12803.2	P	0.000244	GTPase activating protein (SH3 domain) binding protein 1	G3BP1
201504_s_at	11	11	1314.2	P	0.000244	11	11	1041.6	P	0.000244	11	11	1233.7	P	0.000732	11	11	956.8	P	0.000732	11	11	1267.3	P	0.000732	11	11	1144.4	P	0.000244	translin	TSN
201505_at	11	11	5481.1	P	0.000244	11	11	8977.7	P	0.000244	11	11	7656.8	P	0.000244	11	11	3886.7	P	0.000244	11	11	7737.4	P	0.000244	11	11	10760.2	P	0.000244	laminin, beta 1	LAMB1
201506_at	11	11	104975	P	0.000244	11	11	86730.3	P	0.000244	11	11	89160.6	P	0.000244	11	11	95186.6	P	0.000244	11	11	88758.1	P	0.000244	11	11	76119.3	P	0.000244	transforming growth factor, beta-induced, 68kDa	TGFBI
201507_at	11	11	3404.9	P	0.000732	11	11	2881.6	P	0.000732	11	11	3199.4	P	0.000244	11	11	3057.1	P	0.000732	11	11	3641.5	P	0.001953	11	11	3486.5	P	0.000244	prefoldin subunit 1	PFDN1
201508_at	11	11	12655.3	P	0.000244	11	11	17510.7	P	0.000732	11	11	20707	P	0.000244	11	11	27023.2	P	0.000732	11	11	16895.5	P	0.000732	11	11	25779.3	P	0.000244	insulin-like growth factor binding protein 4	IGFBP4
201509_at	11	11	1286.1	P	0.000244	11	11	1814.3	P	0.000244	11	11	1991.3	P	0.000244	11	11	1820.1	P	0.000244	11	11	2062.3	P	0.000244	11	11	1992.9	P	0.000244	isocitrate dehydrogenase 3 (NAD+) beta	IDH3B
201510_at	11	11	131.7	A	0.095215	11	11	17.8	A	0.633789	11	11	23.1	A	0.533936	11	11	85.7	A	0.334473	11	11	82.6	A	0.432373	11	11	191.7	A	0.334473	E74-like factor 3 (ets domain transcription factor, epithelial-specific )	ELF3
201511_at	11	11	2867.9	P	0.00415	11	11	3825.7	P	0.001221	11	11	2628.1	P	0.00293	11	11	3025.3	P	0.00415	11	11	2982.6	P	0.001953	11	11	3604.8	P	0.001953	angio-associated, migratory cell protein	AAMP
201512_s_at	11	11	3214.5	P	0.000732	11	11	3618.9	P	0.000732	11	11	3240.7	P	0.000732	11	11	2548.3	P	0.00293	11	11	3166.1	P	0.000732	11	11	3607.3	P	0.000732	translocase of outer mitochondrial membrane 70 homolog A (S. cerevisiae)	TOMM70A
201513_at	11	11	1073.9	P	0.000244	11	11	1260.9	P	0.000244	11	11	975.1	P	0.000244	11	11	937.3	P	0.000244	11	11	1247.3	P	0.000244	11	11	1316.3	P	0.000244	translin	TSN
201514_s_at	11	11	1917.2	P	0.018555	11	11	1354.7	P	0.018555	11	11	982.1	P	0.018555	11	11	1013.8	P	0.023926	11	11	1018.1	P	0.018555	11	11	2004	P	0.018555	GTPase activating protein (SH3 domain) binding protein 1	G3BP1
201515_s_at	11	11	11457.2	P	0.000244	11	11	10593.4	P	0.000244	11	11	10216.9	P	0.000244	11	11	9617.8	P	0.000244	11	11	9902.5	P	0.000244	11	11	11119.5	P	0.000244	translin	TSN
201516_at	11	11	13130.8	P	0.000244	11	11	6540.1	P	0.000732	11	11	7342.2	P	0.000732	11	11	5787.1	P	0.000732	11	11	8337.5	P	0.000732	11	11	9946.8	P	0.000732	spermidine synthase	SRM
201517_at	11	11	5370.5	P	0.000244	11	11	5501.2	P	0.000244	11	11	4105.5	P	0.000244	11	11	4421.4	P	0.000244	11	11	4694.3	P	0.000244	11	11	5514.8	P	0.000244	nuclear cap binding protein subunit 2, 20kDa	NCBP2
201518_at	11	11	10990	P	0.000244	11	11	8339.7	P	0.000244	11	11	9761.3	P	0.000244	11	11	6333.5	P	0.000244	11	11	8212.7	P	0.000244	11	11	6093.9	P	0.000244	chromobox homolog 1 (HP1 beta homolog Drosophila )	CBX1
201519_at	11	11	5494.9	P	0.000244	11	11	4043.9	P	0.000244	11	11	4503.9	P	0.000244	11	11	3854.1	P	0.000244	11	11	4642.1	P	0.000244	11	11	4587.9	P	0.000244	translocase of outer mitochondrial membrane 70 homolog A (S. cerevisiae)	TOMM70A
201520_s_at	11	11	7548.1	P	0.000244	11	11	7196.5	P	0.000244	11	11	6396.8	P	0.000244	11	11	6558.6	P	0.000244	11	11	5973	P	0.000244	11	11	7734.8	P	0.000244	G-rich RNA sequence binding factor 1	GRSF1
201521_s_at	11	11	1747.5	P	0.000244	11	11	932.6	P	0.000244	11	11	936.5	P	0.00415	11	11	1063.9	P	0.001221	11	11	995.1	P	0.001953	11	11	1816.2	P	0.000244	nuclear cap binding protein subunit 2, 20kDa	NCBP2
201522_x_at	11	11	4916.4	P	0.000244	11	11	5234.1	P	0.000732	11	11	5678.8	P	0.000244	11	11	5272.8	P	0.000244	11	11	5888.2	P	0.000244	11	11	6667.5	P	0.000244	small nuclear ribonucleoprotein polypeptide N /// SNRPN upstream reading frame	SNRPN /// SNURF
201523_x_at	11	11	5110.5	P	0.000244	11	11	3765.4	P	0.000244	11	11	4786.5	P	0.000244	11	11	3787	P	0.000244	11	11	4831.7	P	0.000244	11	11	5199.3	P	0.000244	ubiquitin-conjugating enzyme E2N (UBC13 homolog, yeast)	UBE2N
201524_x_at	11	11	15048	P	0.000244	11	11	10059.9	P	0.000244	11	11	12715.7	P	0.000244	11	11	10489.2	P	0.000732	11	11	11715.4	P	0.000244	11	11	13646.4	P	0.000244	ubiquitin-conjugating enzyme E2N (UBC13 homolog, yeast)	UBE2N
201525_at	11	11	62.9	A	0.466064	11	11	81.8	A	0.398926	11	11	209.7	A	0.246094	11	11	350.9	P	0.037598	11	11	103.2	A	0.171387	11	11	371.5	P	0.023926	apolipoprotein D	APOD
201526_at	11	11	8941.1	P	0.00415	11	11	6913.7	P	0.00293	11	11	7030.8	P	0.00293	11	11	7309.9	P	0.00293	11	11	7685.6	P	0.001953	11	11	7026.6	P	0.00415	ADP-ribosylation factor 5	ARF5
201527_at	11	11	6652.9	P	0.000244	11	11	4824.7	P	0.000244	11	11	5642.9	P	0.000244	11	11	5452.9	P	0.000244	11	11	4425.7	P	0.000244	11	11	6177.7	P	0.000244	ATPase, H+ transporting, lysosomal 14kDa, V1 subunit F	ATP6V1F
201528_at	11	11	6543.9	P	0.000244	11	11	6229.8	P	0.000244	11	11	6673.1	P	0.000244	11	11	6206.5	P	0.000244	11	11	6218	P	0.000244	11	11	6849.1	P	0.000244	replication protein A1, 70kDa	RPA1
201529_s_at	11	11	3494.1	P	0.000244	11	11	2876	P	0.000244	11	11	3163.2	P	0.000244	11	11	2943.7	P	0.000244	11	11	2938.9	P	0.000244	11	11	3249.1	P	0.000244	replication protein A1, 70kDa	RPA1
201530_x_at	11	11	41252.4	P	0.000244	11	11	41478.5	P	0.000244	11	11	40336.7	P	0.000732	11	11	36087	P	0.000732	11	11	39355.5	P	0.000732	11	11	51204.6	P	0.000244	eukaryotic translation initiation factor 4A, isoform 1	EIF4A1
201531_at	11	11	3435.7	P	0.005859	11	11	3909.1	P	0.005859	11	11	4318.2	P	0.00415	11	11	4336.5	P	0.005859	11	11	5225.9	P	0.00415	11	11	3367.8	P	0.008057	zinc finger protein 36, C3H type, homolog (mouse)	ZFP36
201532_at	11	11	13581.9	P	0.00293	11	11	14625.5	P	0.000732	11	11	12473.3	P	0.000732	11	11	13271.3	P	0.000732	11	11	12540.1	P	0.000732	11	11	15661.3	P	0.000732	proteasome (prosome, macropain) subunit, alpha type, 3	PSMA3
201533_at	11	11	22240.6	P	0.000244	11	11	19161.4	P	0.000244	11	11	20635.9	P	0.000244	11	11	22625.8	P	0.000244	11	11	21743	P	0.000244	11	11	21377.4	P	0.000244	catenin (cadherin-associated protein), beta 1, 88kDa	CTNNB1
201534_s_at	11	11	7803.5	P	0.000244	11	11	9008.8	P	0.000732	11	11	13640.1	P	0.000244	11	11	9806.8	P	0.000244	11	11	14022.6	P	0.000244	11	11	6263.7	P	0.001221	ubiquitin-like 3	UBL3
201535_at	11	11	4667.5	P	0.000244	11	11	5301.1	P	0.000244	11	11	6981.9	P	0.000244	11	11	6060.3	P	0.000244	11	11	7661.9	P	0.000244	11	11	3190	P	0.000244	ubiquitin-like 3	UBL3
201536_at	11	11	1687.9	P	0.000732	11	11	1916.3	P	0.000244	11	11	1922.7	P	0.000244	11	11	2678.5	P	0.000244	11	11	2514.8	P	0.000244	11	11	1629.3	P	0.000244	dual specificity phosphatase 3	DUSP3
201537_s_at	11	11	798.7	P	0.00293	11	11	582.6	P	0.001953	11	11	626.7	P	0.010742	11	11	656.3	P	0.00415	11	11	889.7	P	0.008057	11	11	613.8	P	0.008057	dual specificity phosphatase 3	DUSP3
201538_s_at	11	11	431.6	P	0.001221	11	11	346.4	P	0.000244	11	11	203.3	P	0.005859	11	11	347.2	P	0.001221	11	11	341.9	P	0.00415	11	11	416.2	P	0.000244	dual specificity phosphatase 3	DUSP3
201539_s_at	11	11	4544.7	P	0.000244	11	11	4373.8	P	0.000244	11	11	3595.5	P	0.000244	11	11	7013.8	P	0.000244	11	11	3111.5	P	0.000244	11	11	6352.9	P	0.000244	four and a half LIM domains 1	FHL1
201540_at	11	11	59787.3	P	0.000244	11	11	66857.7	P	0.000244	11	11	63549.6	P	0.000244	11	11	82818.3	P	0.000244	11	11	57522.4	P	0.000244	11	11	73676.4	P	0.000244	four and a half LIM domains 1	FHL1
201541_s_at	11	11	8460.9	P	0.000244	11	11	6060.2	P	0.000244	11	11	7556.9	P	0.000244	11	11	8398.9	P	0.000244	11	11	7376	P	0.000244	11	11	8975.6	P	0.000244	zinc finger, HIT type 1	ZNHIT1
201542_at	11	11	19587.6	P	0.000244	11	11	14187.1	P	0.000244	11	11	15754	P	0.000244	11	11	14177.9	P	0.000244	11	11	15889.4	P	0.000244	11	11	16428.6	P	0.000244	SAR1 homolog A (S. cerevisiae)	SAR1A
201543_s_at	11	11	8902.6	P	0.001221	11	11	5006	P	0.001221	11	11	5297.8	P	0.001221	11	11	4935.8	P	0.00293	11	11	6073.2	P	0.001221	11	11	5428.2	P	0.001221	SAR1 homolog A (S. cerevisiae)	SAR1A
201544_x_at	11	11	12050.3	P	0.000244	11	11	9326.8	P	0.000244	11	11	11511.7	P	0.000244	11	11	9911.8	P	0.000244	11	11	11450.9	P	0.000244	11	11	12477.5	P	0.000244	poly(A) binding protein, nuclear 1	PABPN1
201545_s_at	11	11	2213.9	P	0.000732	11	11	1651.9	P	0.001221	11	11	2332.2	P	0.001221	11	11	1832.6	P	0.000732	11	11	2481.3	P	0.001221	11	11	2478.9	P	0.000732	poly(A) binding protein, nuclear 1	PABPN1
201546_at	11	11	8450.7	P	0.000244	11	11	7340.8	P	0.000244	11	11	9968	P	0.000244	11	11	8214.5	P	0.000244	11	11	7650.4	P	0.000244	11	11	10069.8	P	0.000244	thyroid hormone receptor interactor 12	TRIP12
201547_at	11	11	13.5	A	0.72583	11	11	51.2	A	0.398926	11	11	16.3	A	0.888428	11	11	39.5	A	0.77417	11	11	10.6	A	0.943848	11	11	43.7	A	0.219482	lysine (K)-specific demethylase 5B	KDM5B
201548_s_at	11	11	1292.3	P	0.000244	11	11	1351.3	P	0.000244	11	11	1217.4	P	0.000244	11	11	1495.6	P	0.000244	11	11	1252.4	P	0.000244	11	11	1148.4	P	0.000244	lysine (K)-specific demethylase 5B	KDM5B
201549_x_at	11	11	2544	P	0.000244	11	11	2745.9	P	0.000244	11	11	2718.6	P	0.000244	11	11	3508.4	P	0.000244	11	11	2637.9	P	0.000244	11	11	2078.3	P	0.000244	lysine (K)-specific demethylase 5B	KDM5B
201550_x_at	11	11	95467	P	0.000244	11	11	82975.3	P	0.000244	11	11	93262	P	0.000244	11	11	94818.9	P	0.000244	11	11	89100.5	P	0.000244	11	11	87917.5	P	0.000244	actin, gamma 1	ACTG1
201551_s_at	11	11	3266.4	P	0.001953	11	11	3369.4	P	0.000244	11	11	3327.3	P	0.001221	11	11	3809	P	0.000732	11	11	3369.2	P	0.00293	11	11	2993.5	P	0.000244	lysosomal-associated membrane protein 1	LAMP1
201552_at	11	11	21120.3	P	0.000244	11	11	23485.1	P	0.000244	11	11	23162.8	P	0.000244	11	11	24452	P	0.000244	11	11	23239.4	P	0.000244	11	11	20242	P	0.000732	lysosomal-associated membrane protein 1	LAMP1
201553_s_at	11	11	43901.8	P	0.000244	11	11	44283	P	0.000244	11	11	42944.5	P	0.000244	11	11	49010.8	P	0.000244	11	11	43538.9	P	0.000244	11	11	39535	P	0.000244	lysosomal-associated membrane protein 1	LAMP1
201554_x_at	11	11	7064.4	P	0.000244	11	11	7286.2	P	0.000244	11	11	6775.9	P	0.000244	11	11	7824.2	P	0.000244	11	11	7313.7	P	0.000244	11	11	6570.2	P	0.000732	glycogenin 1	GYG1
201555_at	11	11	2871.2	P	0.000244	11	11	1110.9	P	0.005859	11	11	3143.9	P	0.000732	11	11	1600.5	P	0.00415	11	11	1940.1	P	0.000732	11	11	2070.1	P	0.001221	minichromosome maintenance complex component 3	MCM3
201556_s_at	11	11	321.7	P	0.005859	11	11	541.8	P	0.005859	11	11	794.4	P	0.001953	11	11	432.9	P	0.001953	11	11	616.5	P	0.00293	11	11	592.5	P	0.001953	vesicle-associated membrane protein 2 (synaptobrevin 2)	VAMP2
201557_at	11	11	286.5	P	0.023926	11	11	274.7	A	0.095215	11	11	425.1	A	0.095215	11	11	348.6	P	0.037598	11	11	354	A	0.111572	11	11	158.7	A	0.080566	vesicle-associated membrane protein 2 (synaptobrevin 2)	VAMP2
201558_at	11	11	4191.4	P	0.000244	11	11	5232.7	P	0.000244	11	11	3871.2	P	0.000244	11	11	4324.4	P	0.000244	11	11	4814.4	P	0.000732	11	11	4720.9	P	0.000244	RAE1 RNA export 1 homolog (S. pombe)	RAE1
201559_s_at	11	11	6464.1	P	0.000244	11	11	4609.9	P	0.000244	11	11	7154.1	P	0.000244	11	11	6110	P	0.000244	11	11	4673.1	P	0.000244	11	11	5411.6	P	0.000244	chloride intracellular channel 4	CLIC4
201560_at	11	11	46023.7	P	0.000244	11	11	43127.6	P	0.000244	11	11	52557.7	P	0.000244	11	11	49315.6	P	0.000244	11	11	45471.7	P	0.000244	11	11	40136.5	P	0.000244	chloride intracellular channel 4	CLIC4
201561_s_at	11	11	3301.1	P	0.000732	11	11	5091.1	P	0.000244	11	11	4181.5	P	0.000244	11	11	4136	P	0.000732	11	11	3770.6	P	0.000244	11	11	3680.6	P	0.000732	calsyntenin 1	CLSTN1
201562_s_at	11	11	706.6	P	0.01416	11	11	348.9	M	0.056152	11	11	488.5	P	0.023926	11	11	342.4	A	0.149658	11	11	429	A	0.095215	11	11	681.1	P	0.008057	sorbitol dehydrogenase	SORD
201563_at	11	11	1800.3	P	0.000244	11	11	1312.4	P	0.000244	11	11	1615	P	0.000244	11	11	938.2	P	0.000244	11	11	1504.1	P	0.000244	11	11	2621.5	P	0.000244	sorbitol dehydrogenase	SORD
201564_s_at	11	11	7331.4	P	0.000732	11	11	3980.9	P	0.000244	11	11	4812	P	0.000732	11	11	4732.8	P	0.000732	11	11	6590.4	P	0.000732	11	11	5495.8	P	0.000244	fascin homolog 1, actin-bundling protein (Strongylocentrotus purpuratus)	FSCN1
201565_s_at	11	11	16193.4	P	0.000244	11	11	41001.2	P	0.000244	11	11	21658.5	P	0.000244	11	11	22387.3	P	0.000244	11	11	23265.1	P	0.000244	11	11	30672.3	P	0.000244	inhibitor of DNA binding 2, dominant negative helix-loop-helix protein	ID2
201566_x_at	11	11	4464.9	P	0.000244	11	11	19932.6	P	0.000732	11	11	6417.8	P	0.001953	11	11	8578.5	P	0.000244	11	11	7545.2	P	0.000732	11	11	12671.9	P	0.001221	inhibitor of DNA binding 2, dominant negative helix-loop-helix protein	ID2
201567_s_at	11	11	7080.1	P	0.000244	11	11	6111	P	0.000244	11	11	5110.8	P	0.000244	11	11	5456.1	P	0.000244	11	11	5582.8	P	0.000244	11	11	5209.8	P	0.000244	golgi autoantigen, golgin subfamily a, 4	GOLGA4
201568_at	11	11	26720	P	0.000244	11	11	23186	P	0.000244	11	11	24961.7	P	0.000244	11	11	23468.8	P	0.000732	11	11	25871.1	P	0.000244	11	11	30746.2	P	0.000732	ubiquinol-cytochrome c reductase, complex III subunit VII, 9.5kDa	UQCRQ
201569_s_at	11	11	4029.7	P	0.001221	11	11	3824.5	P	0.001221	11	11	4719.2	P	0.001221	11	11	3827.6	P	0.001221	11	11	4213.4	P	0.001953	11	11	5763.8	P	0.000732	sorting and assembly machinery component 50 homolog (S. cerevisiae)	SAMM50
201570_at	11	11	4597.4	P	0.000244	11	11	4561.8	P	0.000244	11	11	4689.8	P	0.000244	11	11	4148.1	P	0.000244	11	11	4922.2	P	0.000244	11	11	5748.9	P	0.000244	sorting and assembly machinery component 50 homolog (S. cerevisiae)	SAMM50
201571_s_at	11	11	4651.4	P	0.000244	11	11	4728.7	P	0.000244	11	11	3366.1	P	0.000244	11	11	3850.3	P	0.000244	11	11	3336	P	0.000244	11	11	3782.8	P	0.000244	dCMP deaminase	DCTD
201572_x_at	11	11	5525.3	P	0.000244	11	11	7599	P	0.000244	11	11	5932.7	P	0.000244	11	11	6083.5	P	0.000244	11	11	7094.4	P	0.000244	11	11	5876.8	P	0.000244	dCMP deaminase	DCTD
201573_s_at	11	11	5590.1	P	0.000244	11	11	5772.9	P	0.000244	11	11	5143.7	P	0.000244	11	11	5653.1	P	0.000244	11	11	5730.5	P	0.000244	11	11	6909.6	P	0.000244	eukaryotic translation termination factor 1	ETF1
201574_at	11	11	8772.8	P	0.000244	11	11	8987.2	P	0.000244	11	11	8602.7	P	0.000244	11	11	8954	P	0.000244	11	11	8838.6	P	0.000244	11	11	10494.5	P	0.000244	eukaryotic translation termination factor 1	ETF1
201575_at	11	11	6769.4	P	0.000244	11	11	9094.6	P	0.000244	11	11	6639.7	P	0.000244	11	11	7120	P	0.000244	11	11	7306.8	P	0.000244	11	11	7774.7	P	0.000244	SNW domain containing 1	SNW1
201576_s_at	11	11	7904.3	P	0.000732	11	11	9114.1	P	0.000244	11	11	7300.8	P	0.000732	11	11	6136.1	P	0.000732	11	11	7664.1	P	0.000732	11	11	8007	P	0.000732	galactosidase, beta 1	GLB1
201577_at	11	11	17250.2	P	0.000244	11	11	10014.4	P	0.000244	11	11	15214.3	P	0.000244	11	11	10815.2	P	0.000244	11	11	15117.1	P	0.000244	11	11	23330.5	P	0.000244	non-metastatic cells 1, protein (NM23A) expressed in	NME1
201578_at	11	11	5870	P	0.000244	11	11	3810.8	P	0.000732	11	11	6237.3	P	0.000244	11	11	4286.6	P	0.000732	11	11	3748.8	P	0.000732	11	11	3754.3	P	0.000732	podocalyxin-like	PODXL
201579_at	11	11	13006.2	P	0.000732	11	11	13217.9	P	0.000244	11	11	15831.5	P	0.000244	11	11	18836.6	P	0.000244	11	11	12493.2	P	0.000244	11	11	8313.2	P	0.000244	FAT tumor suppressor homolog 1 (Drosophila)	FAT1
201580_s_at	11	11	2295.8	P	0.000244	11	11	2557.7	P	0.000244	11	11	2510.6	P	0.000732	11	11	1963.1	P	0.000244	11	11	2315.1	P	0.001221	11	11	1554.9	P	0.000244	thioredoxin-related transmembrane protein 4	TMX4
201581_at	11	11	6990.1	P	0.000244	11	11	10605.4	P	0.000244	11	11	8082.4	P	0.000244	11	11	7875.8	P	0.000244	11	11	8067.8	P	0.000244	11	11	5733.6	P	0.000244	thioredoxin-related transmembrane protein 4	TMX4
201582_at	11	11	581.4	P	0.000244	11	11	483.6	P	0.001221	11	11	523.8	P	0.000244	11	11	474.6	P	0.001221	11	11	515.1	P	0.000732	11	11	470.7	P	0.000244	Sec23 homolog B (S. cerevisiae)	SEC23B
201583_s_at	11	11	2599.4	P	0.000244	11	11	1904.1	P	0.000244	11	11	2198	P	0.000244	11	11	2133.2	P	0.000244	11	11	1979.3	P	0.000244	11	11	2244.5	P	0.000244	Sec23 homolog B (S. cerevisiae)	SEC23B
201584_s_at	11	11	4461.8	P	0.000244	11	11	2740.8	P	0.000244	11	11	4324.3	P	0.000244	11	11	3038.2	P	0.000732	11	11	3663.4	P	0.000244	11	11	4789.7	P	0.001221	DEAD (Asp-Glu-Ala-Asp) box polypeptide 39	DDX39
201585_s_at	11	11	3441.2	P	0.000732	11	11	3146.4	P	0.000732	11	11	3238.5	P	0.005859	11	11	2202.4	P	0.000244	11	11	3025.8	P	0.000732	11	11	3370	P	0.00293	splicing factor proline/glutamine-rich (polypyrimidine tract binding protein associated)	SFPQ
201586_s_at	11	11	10697.9	P	0.000244	11	11	8556.6	P	0.000244	11	11	10214	P	0.000244	11	11	8491.9	P	0.000244	11	11	9616.1	P	0.000244	11	11	11530.5	P	0.000244	splicing factor proline/glutamine-rich (polypyrimidine tract binding protein associated)	SFPQ
201587_s_at	11	11	7288.4	P	0.000244	11	11	7696.4	P	0.000244	11	11	7393.7	P	0.000244	11	11	9077.1	P	0.000244	11	11	7847.4	P	0.000244	11	11	7543.9	P	0.000244	interleukin-1 receptor-associated kinase 1	IRAK1
201588_at	11	11	13960.4	P	0.000244	11	11	17387.6	P	0.000244	11	11	14773.6	P	0.000244	11	11	13708	P	0.000244	11	11	14380.6	P	0.000244	11	11	18649.3	P	0.000244	thioredoxin-like 1	TXNL1
201589_at	11	11	5044.1	P	0.000244	11	11	3984.8	P	0.000244	11	11	5017.7	P	0.000244	11	11	3860.5	P	0.000244	11	11	4220	P	0.000244	11	11	5069.8	P	0.000244	structural maintenance of chromosomes 1A	SMC1A
201590_x_at	11	11	72357.2	P	0.000244	11	11	64793.1	P	0.000244	11	11	77284.9	P	0.000244	11	11	75526.5	P	0.000244	11	11	71524.9	P	0.000244	11	11	68851.8	P	0.000244	annexin A2	ANXA2
201591_s_at	11	11	6283	P	0.000244	11	11	5109.5	P	0.000732	11	11	7732.6	P	0.000244	11	11	6606.5	P	0.000244	11	11	7479.1	P	0.000244	11	11	6434	P	0.000244	nischarin	NISCH
201592_at	11	11	13987.2	P	0.000244	11	11	16975.8	P	0.000244	11	11	11724.2	P	0.000244	11	11	10637.7	P	0.000244	11	11	12520.8	P	0.000244	11	11	18538.3	P	0.000244	eukaryotic translation initiation factor 3, subunit H	EIF3H
201593_s_at	11	11	6916.9	P	0.000244	11	11	6293.6	P	0.000244	11	11	6307.2	P	0.000244	11	11	5395.7	P	0.000244	11	11	5764.6	P	0.000244	11	11	10678.5	P	0.000244	zinc finger CCCH-type containing 15	ZC3H15
201594_s_at	11	11	9285.4	P	0.000244	11	11	8124.7	P	0.000244	11	11	8225.6	P	0.000244	11	11	9104.5	P	0.000244	11	11	9572.2	P	0.000244	11	11	8584.5	P	0.000244	protein phosphatase 4, regulatory subunit 1	PPP4R1
201595_s_at	11	11	5239.7	P	0.000244	11	11	5459.1	P	0.000244	11	11	5125.9	P	0.000244	11	11	5127.6	P	0.000244	11	11	5215.5	P	0.000244	11	11	8168.8	P	0.000244	zinc finger CCCH-type containing 15	ZC3H15
201596_x_at	11	11	363.5	A	0.095215	11	11	489.4	P	0.037598	11	11	783.9	P	0.030273	11	11	1682	P	0.01416	11	11	748.6	P	0.018555	11	11	1645.7	P	0.00293	keratin 18	KRT18
201597_at	11	11	39576	P	0.000244	11	11	27086	P	0.000244	11	11	32128.9	P	0.000244	11	11	31438	P	0.000244	11	11	35296.6	P	0.000244	11	11	35356.4	P	0.000244	cytochrome c oxidase subunit VIIa polypeptide 2 (liver)	COX7A2
201598_s_at	11	11	1613.9	P	0.00293	11	11	1335.2	P	0.00293	11	11	1537.4	P	0.00415	11	11	1543.9	P	0.018555	11	11	2028.9	M	0.056152	11	11	1354.8	P	0.00415	inositol polyphosphate phosphatase-like 1	INPPL1
201599_at	11	11	32061.6	P	0.000244	11	11	18897.4	P	0.000244	11	11	26014.1	P	0.000244	11	11	24022	P	0.000244	11	11	25405.6	P	0.000244	11	11	19447.9	P	0.000244	ornithine aminotransferase (gyrate atrophy)	OAT
201600_at	11	11	17431.9	P	0.000244	11	11	22490.6	P	0.000244	11	11	19348.2	P	0.000244	11	11	15796.3	P	0.000244	11	11	18664.3	P	0.000244	11	11	24414.6	P	0.000244	prohibitin 2	PHB2
201601_x_at	11	11	4099.6	P	0.000244	11	11	4559.8	P	0.000244	11	11	3995.3	P	0.000244	11	11	14838.4	P	0.000244	11	11	8965.2	P	0.000244	11	11	6733.5	P	0.000244	interferon induced transmembrane protein 1 (9-27)	IFITM1
201602_s_at	11	11	2103.4	P	0.000244	11	11	1962.3	P	0.000244	11	11	2808.7	P	0.000244	11	11	2617.2	P	0.000244	11	11	2089.5	P	0.000244	11	11	2450.1	P	0.000244	protein phosphatase 1, regulatory (inhibitor) subunit 12A	PPP1R12A
201603_at	11	11	9182	P	0.000244	11	11	8264.7	P	0.000244	11	11	8906.9	P	0.000244	11	11	10353	P	0.000244	11	11	9358.5	P	0.000244	11	11	8918.6	P	0.000244	protein phosphatase 1, regulatory (inhibitor) subunit 12A	PPP1R12A
201604_s_at	11	11	3994.7	P	0.000244	11	11	3358.6	P	0.000244	11	11	4202	P	0.000244	11	11	3626.2	P	0.000244	11	11	3369.4	P	0.000244	11	11	2954.7	P	0.000244	protein phosphatase 1, regulatory (inhibitor) subunit 12A	PPP1R12A
201605_x_at	11	11	5467.7	P	0.000732	11	11	5657.7	P	0.000732	11	11	5202.3	P	0.001221	11	11	7651.9	P	0.000244	11	11	5613.2	P	0.001221	11	11	5422.4	P	0.001221	calponin 2	CNN2
201606_s_at	11	11	9325.7	P	0.000244	11	11	8726.5	P	0.000244	11	11	7699.4	P	0.000244	11	11	6379.9	P	0.000244	11	11	7374.5	P	0.000244	11	11	10471.9	P	0.000244	PWP1 homolog (S. cerevisiae)	PWP1
201607_at	11	11	1691.2	P	0.000244	11	11	1956.2	P	0.000244	11	11	1784.1	P	0.000244	11	11	1882.6	P	0.000244	11	11	1928.2	P	0.000244	11	11	2433.9	P	0.000244	PWP1 homolog (S. cerevisiae)	PWP1
201608_s_at	11	11	6558	P	0.000244	11	11	6137.8	P	0.000244	11	11	5886.8	P	0.000244	11	11	5252.2	P	0.000244	11	11	5370.6	P	0.000244	11	11	7716.3	P	0.000244	PWP1 homolog (S. cerevisiae)	PWP1
201609_x_at	11	11	5603.2	P	0.000244	11	11	4156.8	P	0.000244	11	11	6241	P	0.000244	11	11	5856.1	P	0.000244	11	11	5804.2	P	0.000244	11	11	4266.5	P	0.000244	isoprenylcysteine carboxyl methyltransferase	ICMT
201610_at	11	11	77.4	A	0.466064	11	11	11.7	A	0.80542	11	11	66.3	A	0.466064	11	11	21.9	A	0.533936	11	11	11	A	0.780518	11	11	48.7	A	0.334473	isoprenylcysteine carboxyl methyltransferase	ICMT
201611_s_at	11	11	3091.6	P	0.000244	11	11	2257.5	P	0.000244	11	11	4198.6	P	0.000244	11	11	3222.2	P	0.000244	11	11	2973.3	P	0.000244	11	11	2777.5	P	0.000244	isoprenylcysteine carboxyl methyltransferase	ICMT
201612_at	11	11	15760	P	0.000244	11	11	20647.6	P	0.000244	11	11	13814.8	P	0.000244	11	11	14724	P	0.000244	11	11	15403.8	P	0.000244	11	11	24281.8	P	0.000244	aldehyde dehydrogenase 9 family, member A1	ALDH9A1
201613_s_at	11	11	284.8	A	0.067627	11	11	129.9	A	0.095215	11	11	103.9	A	0.303711	11	11	164.5	A	0.19458	11	11	175.3	A	0.246094	11	11	342.6	A	0.067627	adaptor-related protein complex 1, gamma 2 subunit	AP1G2
201614_s_at	11	11	1971.1	P	0.000244	11	11	1769.9	P	0.000732	11	11	2428.5	P	0.000244	11	11	1699	P	0.000732	11	11	1673.2	P	0.000732	11	11	2556.2	P	0.000732	RuvB-like 1 (E. coli)	RUVBL1
201615_x_at	11	11	4448.4	P	0.000244	11	11	4581.3	P	0.000244	11	11	6113.7	P	0.000244	11	11	10644	P	0.000244	11	11	3354.2	P	0.000244	11	11	3726.3	P	0.000244	caldesmon 1	CALD1
201616_s_at	11	11	7335.8	P	0.000244	11	11	8918.5	P	0.000244	11	11	12256.7	P	0.000244	11	11	27470.7	P	0.000244	11	11	9071.4	P	0.000244	11	11	11491.1	P	0.000244	caldesmon 1	CALD1
201617_x_at	11	11	16722.6	P	0.000244	11	11	16757.5	P	0.000244	11	11	16937.7	P	0.000244	11	11	31035.1	P	0.000244	11	11	15580.4	P	0.000244	11	11	15453.6	P	0.000244	caldesmon 1	CALD1
201618_x_at	11	11	3191.9	P	0.000244	11	11	3191.6	P	0.000244	11	11	3537	P	0.000244	11	11	3505.2	P	0.023926	11	11	3753.6	P	0.000244	11	11	2227	P	0.000244	glycosylphosphatidylinositol anchor attachment protein 1 homolog (yeast)	GPAA1
201619_at	11	11	14375.8	P	0.000244	11	11	15627.6	P	0.000244	11	11	13233	P	0.000244	11	11	13078.8	P	0.000244	11	11	13120.4	P	0.000244	11	11	16974.3	P	0.000244	peroxiredoxin 3	PRDX3
201620_at	11	11	3445.1	P	0.000244	11	11	4163.4	P	0.000244	11	11	3806.5	P	0.000244	11	11	3320.1	P	0.000244	11	11	3762.4	P	0.000244	11	11	4074	P	0.000244	membrane-bound transcription factor peptidase, site 1	MBTPS1
201621_at	11	11	1553.1	P	0.01416	11	11	3257.3	P	0.00293	11	11	6678.6	P	0.001953	11	11	3591.7	P	0.00293	11	11	3948.5	P	0.00293	11	11	2505.8	P	0.005859	neuroblastoma, suppression of tumorigenicity 1	NBL1
201622_at	11	11	3914.4	P	0.030273	11	11	4809.6	P	0.023926	11	11	4767.4	P	0.01416	11	11	4213.4	P	0.005859	11	11	4372.2	P	0.018555	11	11	4104.3	P	0.01416	staphylococcal nuclease and tudor domain containing 1	SND1
201623_s_at	11	11	11541.6	P	0.000244	11	11	19403.7	P	0.000244	11	11	11728.5	P	0.000244	11	11	11480	P	0.000244	11	11	12435.3	P	0.000244	11	11	17267.8	P	0.000244	aspartyl-tRNA synthetase	DARS
201624_at	11	11	4144.6	P	0.000244	11	11	8197.2	P	0.000244	11	11	3914.2	P	0.000244	11	11	4312.7	P	0.000244	11	11	4051.1	P	0.000244	11	11	6617.5	P	0.000244	aspartyl-tRNA synthetase	DARS
201625_s_at	11	11	4377.3	P	0.000732	11	11	1100.3	P	0.00415	11	11	1515.2	P	0.001221	11	11	942.4	P	0.00415	11	11	1893.4	P	0.001221	11	11	1046	P	0.001953	insulin induced gene 1	INSIG1
201626_at	11	11	26168.5	P	0.000244	11	11	8237	P	0.000244	11	11	9046.2	P	0.000244	11	11	6427	P	0.000244	11	11	12323.8	P	0.000732	11	11	6333.8	P	0.000244	insulin induced gene 1	INSIG1
201627_s_at	11	11	11901.2	P	0.000244	11	11	3754.3	P	0.000244	11	11	3659.8	P	0.000244	11	11	2316.7	P	0.000244	11	11	5558.7	P	0.000244	11	11	2442.1	P	0.000244	insulin induced gene 1	INSIG1
201628_s_at	11	11	23057.2	P	0.000244	11	11	20924.9	P	0.000244	11	11	19973.6	P	0.000244	11	11	21630.4	P	0.000244	11	11	20751.1	P	0.000244	11	11	19855.7	P	0.000244	Ras-related GTP binding A	RRAGA
201629_s_at	11	11	2079.9	P	0.005859	11	11	1553.4	P	0.008057	11	11	1800.8	P	0.00415	11	11	1607.5	P	0.01416	11	11	1566.9	P	0.018555	11	11	2536.1	P	0.00293	acid phosphatase 1, soluble	ACP1
201630_s_at	11	11	5527.3	P	0.000244	11	11	5269.7	P	0.000244	11	11	5135.9	P	0.000244	11	11	4407.8	P	0.000244	11	11	5458.4	P	0.000244	11	11	5796.9	P	0.000244	acid phosphatase 1, soluble	ACP1
201631_s_at	11	11	11472.3	P	0.000244	11	11	6056.6	P	0.000244	11	11	6292	P	0.000244	11	11	5873.6	P	0.000244	11	11	5494.2	P	0.000244	11	11	2797	P	0.000244	immediate early response 3	IER3
201632_at	11	11	4931.6	P	0.001953	11	11	4612	P	0.001221	11	11	5006.5	P	0.000732	11	11	4158.1	P	0.000244	11	11	5411.8	P	0.001221	11	11	4833.1	P	0.001221	eukaryotic translation initiation factor 2B, subunit 1 alpha, 26kDa	EIF2B1
201633_s_at	11	11	3684.7	P	0.001221	11	11	2808.3	P	0.001221	11	11	2523.2	P	0.001953	11	11	2296.6	P	0.00293	11	11	3072	P	0.001221	11	11	2599.2	P	0.000732	cytochrome b5 type B (outer mitochondrial membrane)	CYB5B
201634_s_at	11	11	2792	P	0.000244	11	11	1999.3	P	0.000244	11	11	3195.8	P	0.000244	11	11	2185.3	P	0.000732	11	11	2276.9	P	0.000732	11	11	2862.7	P	0.000732	cytochrome b5 type B (outer mitochondrial membrane)	CYB5B
201635_s_at	11	11	3232.1	P	0.000244	11	11	3169.5	P	0.000244	11	11	2131.3	P	0.000244	11	11	1945.5	P	0.000244	11	11	2305.2	P	0.000244	11	11	2778.7	P	0.000244	fragile X mental retardation, autosomal homolog 1	FXR1
201636_at	11	11	3058.4	P	0.001953	11	11	4625.5	P	0.000732	11	11	3601.6	P	0.001221	11	11	3456.4	P	0.001953	11	11	3813	P	0.001221	11	11	4064.8	P	0.000732	fragile X mental retardation, autosomal homolog 1	FXR1
201637_s_at	11	11	10176.4	P	0.000244	11	11	14071.4	P	0.000244	11	11	9685.1	P	0.000244	11	11	9862.1	P	0.000244	11	11	10301.6	P	0.000244	11	11	12387.9	P	0.000244	fragile X mental retardation, autosomal homolog 1	FXR1
201638_s_at	11	11	164.4	A	0.303711	11	11	38.9	A	0.398926	11	11	151.2	A	0.334473	11	11	213.4	A	0.219482	11	11	39.8	A	0.27417	11	11	141.7	A	0.303711	cleavage and polyadenylation specific factor 1, 160kDa	CPSF1
201639_s_at	11	11	1494	P	0.008057	11	11	1157.2	P	0.01416	11	11	1469.6	P	0.00415	11	11	1312.1	P	0.018555	11	11	1342.1	P	0.01416	11	11	1465.4	P	0.010742	cleavage and polyadenylation specific factor 1, 160kDa	CPSF1
201640_x_at	11	11	1352.7	P	0.010742	11	11	1375.5	P	0.010742	11	11	1129.1	P	0.010742	11	11	1430.4	P	0.008057	11	11	1597.7	P	0.01416	11	11	1288.7	P	0.010742	cleft lip and palate associated transmembrane protein 1	CLPTM1
201641_at	11	11	110.1	A	0.432373	11	11	94.7	A	0.366211	11	11	170.3	A	0.080566	11	11	336.6	A	0.149658	11	11	24.4	A	0.72583	11	11	26.2	A	0.533936	bone marrow stromal cell antigen 2	BST2
201642_at	11	11	8397	P	0.001953	11	11	6566.2	P	0.001953	11	11	7506.4	P	0.00293	11	11	7863	P	0.001953	11	11	7907.3	P	0.00293	11	11	5579.6	P	0.00293	interferon gamma receptor 2 (interferon gamma transducer 1)	IFNGR2
201643_x_at	11	11	3360.1	P	0.023926	11	11	3165.2	P	0.030273	11	11	3731.1	P	0.01416	11	11	3689.5	P	0.018555	11	11	3536.3	P	0.018555	11	11	2923	P	0.01416	lysine (K)-specific demethylase 3B	KDM3B
201644_at	11	11	4732.4	P	0.00415	11	11	1787.9	P	0.018555	11	11	2373.6	P	0.023926	11	11	2234.4	P	0.018555	11	11	2576.1	P	0.008057	11	11	2438.1	P	0.010742	tissue specific transplantation antigen P35B	TSTA3
201645_at	11	11	36028.2	P	0.000244	11	11	56684.7	P	0.000244	11	11	42892.8	P	0.000244	11	11	31759.1	P	0.000244	11	11	50463.4	P	0.000244	11	11	10029.8	P	0.000244	tenascin C	TNC
201646_at	11	11	4385.7	P	0.000244	11	11	2836.6	P	0.000732	11	11	3055.3	P	0.000732	11	11	3591.1	P	0.000244	11	11	3650.6	P	0.000732	11	11	2205.6	P	0.000244	scavenger receptor class B, member 2	SCARB2
201647_s_at	11	11	1316	P	0.000244	11	11	1303.5	P	0.000244	11	11	1309	P	0.000244	11	11	1794.8	P	0.000244	11	11	1219.3	P	0.000244	11	11	1155.8	P	0.000244	scavenger receptor class B, member 2	SCARB2
201648_at	11	11	13160.7	P	0.000244	11	11	21239.6	P	0.000244	11	11	17329.7	P	0.000244	11	11	20822	P	0.000244	11	11	18194.1	P	0.000244	11	11	20948.7	P	0.000244	Janus kinase 1	JAK1
201649_at	11	11	3248.3	P	0.000244	11	11	4903.3	P	0.000244	11	11	4642.6	P	0.000244	11	11	4104.1	P	0.000732	11	11	4672.5	P	0.000244	11	11	5447.6	P	0.000244	ubiquitin-conjugating enzyme E2L 6	UBE2L6
201650_at	11	11	121.6	A	0.171387	11	11	5.7	A	0.870361	11	11	9216.7	P	0.000244	11	11	606.6	P	0.010742	11	11	1328.8	P	0.001953	11	11	572.3	P	0.010742	keratin 19	KRT19
201651_s_at	11	11	5427.7	P	0.000244	11	11	6391	P	0.000244	11	11	6134.4	P	0.000732	11	11	5963.4	P	0.000244	11	11	5523.7	P	0.000244	11	11	6962.9	P	0.000244	protein kinase C and casein kinase substrate in neurons 2	PACSIN2
201652_at	11	11	7238.2	P	0.000244	11	11	8419.7	P	0.000244	11	11	7527.3	P	0.000244	11	11	8214.7	P	0.000244	11	11	7479.4	P	0.000244	11	11	12278.6	P	0.000244	COP9 constitutive photomorphogenic homolog subunit 5 (Arabidopsis)	COPS5
201653_at	11	11	20790.8	P	0.000244	11	11	23736.9	P	0.000244	11	11	18415.7	P	0.000244	11	11	18050.8	P	0.000244	11	11	18071.7	P	0.000244	11	11	23268.4	P	0.000244	cornichon homolog (Drosophila)	CNIH
201654_s_at	11	11	199.8	P	0.001953	11	11	239.4	P	0.001953	11	11	189.7	P	0.010742	11	11	299.4	P	0.023926	11	11	112.1	A	0.334473	11	11	267.2	P	0.037598	heparan sulfate proteoglycan 2	HSPG2
201655_s_at	11	11	7964	P	0.001221	11	11	10623.1	P	0.001953	11	11	9234.7	P	0.001221	11	11	10359.1	P	0.001953	11	11	8784.8	P	0.000732	11	11	9734.5	P	0.00293	heparan sulfate proteoglycan 2	HSPG2
201656_at	11	11	3104.6	P	0.001221	11	11	1944.8	P	0.000244	11	11	2401.4	P	0.000732	11	11	937.9	P	0.000732	11	11	2184.4	P	0.001221	11	11	1369.5	P	0.000732	integrin, alpha 6	ITGA6
201657_at	11	11	3068.8	P	0.000244	11	11	1859.5	P	0.000244	11	11	2210	P	0.000244	11	11	2021.2	P	0.000244	11	11	2169.1	P	0.000244	11	11	2328.9	P	0.000244	ADP-ribosylation factor-like 1	ARL1
201658_at	11	11	6851.7	P	0.000244	11	11	4730	P	0.000244	11	11	7134.9	P	0.000244	11	11	5333.3	P	0.000244	11	11	6112.7	P	0.000244	11	11	5790.9	P	0.000244	ADP-ribosylation factor-like 1	ARL1
201659_s_at	11	11	7284.6	P	0.000244	11	11	4475	P	0.000244	11	11	6582.1	P	0.000244	11	11	5214.5	P	0.000244	11	11	5716.8	P	0.000244	11	11	6222	P	0.000244	ADP-ribosylation factor-like 1	ARL1
201660_at	11	11	3563.3	P	0.000244	11	11	2619.8	P	0.000732	11	11	1691.8	P	0.000244	11	11	2233.3	P	0.000244	11	11	2557.1	P	0.000244	11	11	3609.9	P	0.000244	Acyl-CoA synthetase long-chain family member 3	ACSL3
201661_s_at	11	11	5366.3	P	0.000244	11	11	3458.6	P	0.000244	11	11	2494.6	P	0.000244	11	11	2877	P	0.000244	11	11	3184.2	P	0.000244	11	11	5559.5	P	0.000244	acyl-CoA synthetase long-chain family member 3	ACSL3
201662_s_at	11	11	6077.6	P	0.000244	11	11	6089.4	P	0.000244	11	11	3677.5	P	0.000244	11	11	3932	P	0.000244	11	11	3666.3	P	0.000244	11	11	5335.5	P	0.000244	acyl-CoA synthetase long-chain family member 3	ACSL3
201663_s_at	11	11	2686.3	P	0.005859	11	11	899.9	P	0.00415	11	11	2984.7	P	0.001221	11	11	968.4	P	0.01416	11	11	1477.7	P	0.008057	11	11	1660.7	P	0.001221	structural maintenance of chromosomes 4	SMC4
201664_at	11	11	7528.6	P	0.000244	11	11	3309.9	P	0.000244	11	11	7990.6	P	0.000244	11	11	2808.3	P	0.000244	11	11	4799.6	P	0.000244	11	11	5663.8	P	0.000244	structural maintenance of chromosomes 4	SMC4
201665_x_at	11	11	57460.5	P	0.000244	11	11	58648.1	P	0.000244	11	11	60284.4	P	0.000244	11	11	51692.3	P	0.000244	11	11	56772.4	P	0.000244	11	11	61191.7	P	0.000244	ribosomal protein S17	RPS17
201666_at	11	11	75995.9	P	0.000244	11	11	63572.1	P	0.000244	11	11	98467	P	0.000244	11	11	106176	P	0.000244	11	11	76956.3	P	0.000244	11	11	74766.9	P	0.000244	TIMP metallopeptidase inhibitor 1	TIMP1
201667_at	11	11	30537.7	P	0.000244	11	11	28914.8	P	0.000244	11	11	31744.3	P	0.000244	11	11	29573.7	P	0.000244	11	11	44168	P	0.000244	11	11	13024.4	P	0.000244	gap junction protein, alpha 1, 43kDa	GJA1
201668_x_at	11	11	1655.6	P	0.000244	11	11	1065.2	P	0.000244	11	11	1133.7	P	0.001953	11	11	1046.4	P	0.001953	11	11	1055.2	P	0.000732	11	11	785.2	P	0.000244	myristoylated alanine-rich protein kinase C substrate	MARCKS
201669_s_at	11	11	56397	P	0.000244	11	11	44919.8	P	0.000244	11	11	48237.5	P	0.000244	11	11	45106	P	0.000244	11	11	49640.9	P	0.000244	11	11	42582.9	P	0.000244	myristoylated alanine-rich protein kinase C substrate	MARCKS
201670_s_at	11	11	26125.5	P	0.000244	11	11	22744.8	P	0.000244	11	11	25454	P	0.000244	11	11	19262.5	P	0.000244	11	11	24228.6	P	0.000244	11	11	18849.4	P	0.000244	myristoylated alanine-rich protein kinase C substrate	MARCKS
201671_x_at	11	11	6075.6	P	0.000244	11	11	6154.6	P	0.000244	11	11	6349.3	P	0.000244	11	11	6539.9	P	0.000244	11	11	7093.3	P	0.000244	11	11	5542.1	P	0.000244	ubiquitin specific peptidase 14 (tRNA-guanine transglycosylase)	USP14
201672_s_at	11	11	10313.9	P	0.000244	11	11	9994	P	0.000244	11	11	9881.9	P	0.000244	11	11	11356.8	P	0.000244	11	11	10391.2	P	0.000244	11	11	13299.4	P	0.000244	ubiquitin specific peptidase 14 (tRNA-guanine transglycosylase)	USP14
201673_s_at	11	11	1606.2	P	0.000732	11	11	2049.7	P	0.000732	11	11	1645	P	0.000244	11	11	1446.6	P	0.000732	11	11	1705.3	P	0.000732	11	11	2392.7	P	0.000732	glycogen synthase 1 (muscle)	GYS1
201674_s_at	11	11	907.8	A	0.111572	11	11	1319.9	P	0.046143	11	11	1125.1	P	0.046143	11	11	996.6	A	0.067627	11	11	922.4	A	0.067627	11	11	1148.4	P	0.046143	A kinase (PRKA) anchor protein 1	AKAP1
201675_at	11	11	1366.3	P	0.00293	11	11	1973	P	0.001953	11	11	1764.5	P	0.00415	11	11	1546.8	P	0.00293	11	11	1681.4	P	0.00293	11	11	1990.9	P	0.001953	A kinase (PRKA) anchor protein 1	AKAP1
201676_x_at	11	11	17854.6	P	0.000244	11	11	16947.3	P	0.000244	11	11	17414.6	P	0.000244	11	11	18989.9	P	0.000244	11	11	17103.9	P	0.000244	11	11	21445.9	P	0.000244	proteasome (prosome, macropain) subunit, alpha type, 1	PSMA1
201677_at	11	11	475.7	P	0.00293	11	11	498.4	P	0.001953	11	11	506.8	P	0.001953	11	11	567.6	P	0.001953	11	11	246.9	P	0.008057	11	11	633.1	P	0.00415	Chromosome 3 open reading frame 37	C3orf37
201678_s_at	11	11	1172.7	P	0.005859	11	11	1448.9	P	0.001953	11	11	1200.9	P	0.018555	11	11	1766.2	P	0.00415	11	11	1364.6	P	0.005859	11	11	1405.2	P	0.046143	chromosome 3 open reading frame 37	C3orf37
201679_at	11	11	50.7	A	0.567627	11	11	18	A	0.633789	11	11	86	A	0.398926	11	11	65.5	A	0.601074	11	11	172.9	A	0.171387	11	11	181.6	A	0.095215	serrate RNA effector molecule homolog (Arabidopsis)	SRRT
201680_x_at	11	11	3767.9	P	0.001221	11	11	2464.7	P	0.001953	11	11	3473.3	P	0.001221	11	11	2706.8	P	0.001221	11	11	3479.4	P	0.001953	11	11	3951.3	P	0.001221	serrate RNA effector molecule homolog (Arabidopsis)	SRRT
201681_s_at	11	11	7290.5	P	0.000732	11	11	6747.8	P	0.001221	11	11	8756.9	P	0.001221	11	11	8010.2	P	0.000732	11	11	7613.2	P	0.000732	11	11	5866.4	P	0.000732	discs, large homolog 5 (Drosophila)	DLG5
201682_at	11	11	6190.1	P	0.000244	11	11	7818.4	P	0.000244	11	11	5844.6	P	0.000244	11	11	4688.8	P	0.000244	11	11	5578.2	P	0.000244	11	11	7221.1	P	0.000244	peptidase (mitochondrial processing) beta	PMPCB
201683_x_at	11	11	863.2	P	0.008057	11	11	1023.9	P	0.010742	11	11	779.6	P	0.010742	11	11	908.2	P	0.037598	11	11	751.2	P	0.01416	11	11	661.5	P	0.001953	TOX high mobility group box family member 4	TOX4
201684_s_at	11	11	3116.7	P	0.000244	11	11	2946.4	P	0.000244	11	11	2295	P	0.000244	11	11	2774.1	P	0.000244	11	11	2838.2	P	0.000244	11	11	3647.8	P	0.000244	TOX high mobility group box family member 4	TOX4
201685_s_at	11	11	1896	P	0.000244	11	11	2439.7	P	0.000244	11	11	1567	P	0.000244	11	11	2127	P	0.000244	11	11	1889.6	P	0.000244	11	11	1779.5	P	0.000244	TOX high mobility group box family member 4	TOX4
201686_x_at	11	11	588.8	P	0.00293	11	11	621.3	P	0.001221	11	11	587.5	P	0.001221	11	11	631.7	P	0.000732	11	11	618.3	P	0.001221	11	11	671	P	0.000244	apoptosis inhibitor 5	API5
201687_s_at	11	11	6137.4	P	0.000244	11	11	5494.4	P	0.000244	11	11	5229.4	P	0.000244	11	11	5342.2	P	0.000244	11	11	5329.1	P	0.000244	11	11	6480.2	P	0.000244	apoptosis inhibitor 5	API5
201688_s_at	11	11	195.7	P	0.001953	11	11	122.7	P	0.037598	11	11	60.6	A	0.080566	11	11	41.2	A	0.432373	11	11	2.9	A	0.567627	11	11	93.3	A	0.129639	tumor protein D52	TPD52
201689_s_at	11	11	282.5	P	0.000244	11	11	64.2	A	0.067627	11	11	31.8	A	0.774414	11	11	36.7	A	0.888428	11	11	59.6	P	0.030273	11	11	4.4	A	0.953857	tumor protein D52	TPD52
201690_s_at	11	11	802.9	P	0.000244	11	11	415.6	P	0.000732	11	11	109.5	A	0.095215	11	11	168	P	0.030273	11	11	254.8	P	0.00293	11	11	227.6	P	0.001221	tumor protein D52	TPD52
201691_s_at	11	11	21.9	A	0.466064	11	11	2.2	A	0.71875	11	11	35.2	A	0.665527	11	11	8.9	A	0.799561	11	11	18.5	A	0.601074	11	11	25.6	A	0.567627	tumor protein D52	TPD52
201692_at	11	11	2895.5	P	0.000244	11	11	3853.3	P	0.001953	11	11	5180.8	P	0.001221	11	11	3997.5	P	0.000732	11	11	4310.7	P	0.000244	11	11	6745.8	P	0.000732	sigma non-opioid intracellular receptor 1	SIGMAR1
201693_s_at	11	11	1281.3	P	0.023926	11	11	745.7	P	0.023926	11	11	7955.9	P	0.000732	11	11	1621.6	P	0.046143	11	11	1968.7	P	0.01416	11	11	878.7	P	0.030273	early growth response 1	EGR1
201694_s_at	11	11	6405.2	P	0.000244	11	11	4653.9	P	0.000244	11	11	33703.3	P	0.000244	11	11	8924	P	0.000244	11	11	10639.1	P	0.000244	11	11	4885	P	0.000244	early growth response 1	EGR1
201695_s_at	11	11	1980.2	P	0.000244	11	11	920.9	P	0.000244	11	11	1912.9	P	0.000244	11	11	1516.9	P	0.000244	11	11	2087.7	P	0.000244	11	11	885.2	P	0.000244	nucleoside phosphorylase	NP
201696_at	11	11	4803.8	P	0.000244	11	11	4020.9	P	0.000244	11	11	4609.2	P	0.000732	11	11	3741.6	P	0.000244	11	11	4210.8	P	0.000732	11	11	4223.1	P	0.000244	splicing factor, arginine/serine-rich 4	SFRS4
201697_s_at	11	11	4645.6	P	0.00293	11	11	3962.5	P	0.00293	11	11	4477.7	P	0.00293	11	11	3896.1	P	0.00415	11	11	4539	P	0.00293	11	11	5235.3	P	0.00293	DNA (cytosine-5-)-methyltransferase 1	DNMT1
201698_s_at	11	11	12285.3	P	0.000244	11	11	11084.1	P	0.000244	11	11	11130	P	0.000244	11	11	11049.3	P	0.000244	11	11	12013.3	P	0.000244	11	11	15116.3	P	0.000244	splicing factor, arginine/serine-rich 9	SFRS9
201699_at	11	11	11624.2	P	0.000244	11	11	10101.3	P	0.000244	11	11	9950.4	P	0.000244	11	11	9518	P	0.000244	11	11	10286.4	P	0.000244	11	11	13997.3	P	0.000244	proteasome (prosome, macropain) 26S subunit, ATPase, 6	PSMC6
201700_at	11	11	3365.5	P	0.000244	11	11	2233.8	P	0.000244	11	11	3602.3	P	0.000244	11	11	3091.9	P	0.000244	11	11	3679.7	P	0.000244	11	11	3223.7	P	0.000244	cyclin D3	CCND3
201701_s_at	11	11	7344.4	P	0.000244	11	11	7474.4	P	0.000244	11	11	5544.4	P	0.000244	11	11	10423.1	P	0.000244	11	11	5330.4	P	0.000244	11	11	7577.3	P	0.000244	progesterone receptor membrane component 2	PGRMC2
201702_s_at	11	11	98.9	A	0.665527	11	11	18.7	A	0.828613	11	11	28.7	A	0.80542	11	11	110.8	A	0.533936	11	11	28.6	A	0.870361	11	11	29.3	A	0.850342	protein phosphatase 1, regulatory (inhibitor) subunit 10	PPP1R10
201703_s_at	11	11	1290.7	P	0.018555	11	11	801.7	P	0.030273	11	11	1262.9	P	0.008057	11	11	878.2	P	0.018555	11	11	1308.7	P	0.023926	11	11	1073.7	P	0.023926	protein phosphatase 1, regulatory (inhibitor) subunit 10	PPP1R10
201704_at	11	11	1959.3	P	0.005859	11	11	2654.5	P	0.008057	11	11	1981.6	P	0.008057	11	11	1597	P	0.010742	11	11	1870.5	P	0.01416	11	11	3375.3	P	0.00415	ectonucleoside triphosphate diphosphohydrolase 6 (putative function)	ENTPD6
201705_at	11	11	9355.3	P	0.000732	11	11	9949.3	P	0.000732	11	11	8116	P	0.000732	11	11	9346.3	P	0.001221	11	11	8663.8	P	0.001221	11	11	9636	P	0.000244	proteasome (prosome, macropain) 26S subunit, non-ATPase, 7	PSMD7
201706_s_at	11	11	1229.8	P	0.030273	11	11	1408.5	P	0.018555	11	11	1578.1	P	0.030273	11	11	1253	P	0.046143	11	11	1311.5	P	0.023926	11	11	1487.9	P	0.005859	peroxisomal biogenesis factor 19	PEX19
201707_at	11	11	1734.8	P	0.001221	11	11	1709.6	P	0.000244	11	11	2289	P	0.000244	11	11	2755.4	P	0.000244	11	11	2091.1	P	0.001221	11	11	2248.5	P	0.000732	peroxisomal biogenesis factor 19	PEX19
201708_s_at	11	11	2254.1	P	0.001953	11	11	1699.1	P	0.001221	11	11	2375.1	P	0.000732	11	11	1461.6	P	0.001953	11	11	2148.1	P	0.001953	11	11	2346.1	P	0.000732	nipsnap homolog 1 (C. elegans)	NIPSNAP1
201709_s_at	11	11	3938.7	P	0.00415	11	11	4044.7	P	0.005859	11	11	4602.5	P	0.008057	11	11	2998.4	P	0.018555	11	11	5061.2	P	0.00415	11	11	4228	P	0.001953	nipsnap homolog 1 (C. elegans)	NIPSNAP1
201710_at	11	11	953.2	P	0.030273	11	11	450.3	A	0.19458	11	11	818.2	P	0.018555	11	11	457.3	A	0.129639	11	11	620.5	A	0.111572	11	11	583.8	A	0.067627	v-myb myeloblastosis viral oncogene homolog (avian)-like 2	MYBL2
201711_x_at	11	11	1297	P	0.000244	11	11	810.2	P	0.000244	11	11	976	P	0.000244	11	11	867.6	P	0.000244	11	11	1084	P	0.000244	11	11	725.1	P	0.000244	RAN binding protein 2	RANBP2
201712_s_at	11	11	801.1	P	0.000732	11	11	496.6	P	0.000244	11	11	744	P	0.000732	11	11	807	P	0.000732	11	11	577.7	P	0.000732	11	11	547.5	P	0.000244	RAN binding protein 2	RANBP2
201713_s_at	11	11	4683.5	P	0.000244	11	11	4636.9	P	0.000244	11	11	6297.9	P	0.000244	11	11	5262.9	P	0.000244	11	11	5103.9	P	0.000244	11	11	6266.3	P	0.000244	RAN binding protein 2	RANBP2
201714_at	11	11	3764.4	P	0.000244	11	11	2297.7	P	0.000244	11	11	4572.2	P	0.000244	11	11	2998	P	0.000244	11	11	3598.9	P	0.000244	11	11	4201.9	P	0.000244	tubulin, gamma 1	TUBG1
201715_s_at	11	11	1090.9	P	0.000732	11	11	1235.1	P	0.000732	11	11	1102.4	P	0.000244	11	11	947.2	P	0.000244	11	11	1121.3	P	0.000244	11	11	1178.7	P	0.000244	apoptotic chromatin condensation inducer 1	ACIN1
201716_at	11	11	3045.6	P	0.000244	11	11	2808.4	P	0.000244	11	11	3408.9	P	0.000244	11	11	3379.4	P	0.000244	11	11	3218	P	0.000244	11	11	3002.3	P	0.000244	sorting nexin 1	SNX1
201717_at	11	11	4027.7	P	0.000732	11	11	3449.2	P	0.000732	11	11	3922.6	P	0.000244	11	11	3298.7	P	0.000244	11	11	3857.9	P	0.000732	11	11	3291.7	P	0.000244	mitochondrial ribosomal protein L49	MRPL49
201718_s_at	11	11	1593.4	P	0.000732	11	11	1243.9	P	0.000732	11	11	1345.8	P	0.000244	11	11	1018.4	P	0.001221	11	11	1260.9	P	0.001221	11	11	1165.5	P	0.001221	erythrocyte membrane protein band 4.1-like 2	EPB41L2
201719_s_at	11	11	4687.8	P	0.000244	11	11	4548.1	P	0.000244	11	11	4284.9	P	0.000244	11	11	3662.4	P	0.000244	11	11	4222.8	P	0.000244	11	11	3845.3	P	0.000244	erythrocyte membrane protein band 4.1-like 2	EPB41L2
201720_s_at	11	11	1678.4	P	0.005859	11	11	1101.7	P	0.01416	11	11	1732.6	P	0.00415	11	11	1162.9	P	0.00415	11	11	1503	P	0.005859	11	11	730.5	P	0.010742	lysosomal multispanning membrane protein 5	LAPTM5
201721_s_at	11	11	6132.7	P	0.000244	11	11	5726.8	P	0.000244	11	11	8062.8	P	0.000244	11	11	5643.7	P	0.000244	11	11	7672.8	P	0.000732	11	11	2929.2	P	0.000244	lysosomal multispanning membrane protein 5	LAPTM5
201722_s_at	11	11	20839.6	P	0.000244	11	11	10778	P	0.000244	11	11	14720.4	P	0.000244	11	11	15345.2	P	0.000244	11	11	14958.2	P	0.000244	11	11	12317.6	P	0.000244	UDP-N-acetyl-alpha-D-galactosamine:polypeptide N-acetylgalactosaminyltransferase 1 (GalNAc-T1)	GALNT1
201723_s_at	11	11	17596.4	P	0.000244	11	11	7315.4	P	0.000244	11	11	10304.8	P	0.000244	11	11	11540.9	P	0.000244	11	11	10618.4	P	0.000244	11	11	8313.7	P	0.000244	UDP-N-acetyl-alpha-D-galactosamine:polypeptide N-acetylgalactosaminyltransferase 1 (GalNAc-T1)	GALNT1
201724_s_at	11	11	9752.6	P	0.000244	11	11	3946.9	P	0.000244	11	11	5585	P	0.000244	11	11	7397.6	P	0.000244	11	11	5863.3	P	0.000244	11	11	4682	P	0.000244	UDP-N-acetyl-alpha-D-galactosamine:polypeptide N-acetylgalactosaminyltransferase 1 (GalNAc-T1)	GALNT1
201725_at	11	11	7361.1	P	0.000244	11	11	7473.6	P	0.000244	11	11	6454.8	P	0.000244	11	11	6599.3	P	0.000244	11	11	6941.2	P	0.000244	11	11	9438.1	P	0.000244	cell division cycle 123 homolog (S. cerevisiae)	CDC123
201726_at	11	11	10746.1	P	0.000244	11	11	8652.3	P	0.000244	11	11	10242.4	P	0.000244	11	11	9297.5	P	0.000244	11	11	8944.6	P	0.000244	11	11	9506.4	P	0.000244	ELAV (embryonic lethal, abnormal vision, Drosophila)-like 1 (Hu antigen R)	ELAVL1
201727_s_at	11	11	1488.8	P	0.000244	11	11	929.4	P	0.000244	11	11	888.8	P	0.000244	11	11	1196.2	P	0.000244	11	11	1206.8	P	0.000244	11	11	1081	P	0.000244	ELAV (embryonic lethal, abnormal vision, Drosophila)-like 1 (Hu antigen R)	ELAVL1
201728_s_at	11	11	411.3	M	0.056152	11	11	318.2	A	0.067627	11	11	410.6	A	0.080566	11	11	257.5	A	0.129639	11	11	292.9	M	0.056152	11	11	237.8	A	0.080566	KIAA0100	KIAA0100
201729_s_at	11	11	4107.9	P	0.000244	11	11	3634.3	P	0.000244	11	11	4295.5	P	0.000732	11	11	4152.7	P	0.000732	11	11	4806	P	0.000732	11	11	3721.2	P	0.000732	KIAA0100	KIAA0100
201730_s_at	11	11	1548.7	P	0.000244	11	11	2101.2	P	0.000244	11	11	2163.9	P	0.000244	11	11	2571.6	P	0.000244	11	11	2545.3	P	0.000244	11	11	1573.5	P	0.000244	translocated promoter region (to activated MET oncogene)	TPR
201731_s_at	11	11	5115.6	P	0.001221	11	11	4013.8	P	0.001953	11	11	4594.7	P	0.000732	11	11	4100.8	P	0.001221	11	11	5078.3	P	0.001953	11	11	4573.4	P	0.001221	translocated promoter region (to activated MET oncogene)	TPR
201732_s_at	11	11	598.4	P	0.046143	11	11	738.9	P	0.023926	11	11	646.2	M	0.056152	11	11	666.1	P	0.030273	11	11	630.7	M	0.056152	11	11	682.3	A	0.067627	chloride channel 3	CLCN3
201733_at	11	11	335	P	0.01416	11	11	352.3	P	0.005859	11	11	384.3	P	0.010742	11	11	274.3	P	0.023926	11	11	335.6	P	0.018555	11	11	310.9	P	0.01416	chloride channel 3	CLCN3
201734_at	11	11	2898.5	P	0.000244	11	11	3692.8	P	0.000244	11	11	3157.7	P	0.000244	11	11	3211.6	P	0.000244	11	11	3654	P	0.000244	11	11	3714.9	P	0.000244	Chloride channel 3	CLCN3
201735_s_at	11	11	2137.4	P	0.000244	11	11	2763.2	P	0.000244	11	11	2184.7	P	0.000244	11	11	2449.3	P	0.000732	11	11	2064.1	P	0.000244	11	11	3189.1	P	0.000244	chloride channel 3	CLCN3
201736_s_at	11	11	3427.9	P	0.000244	11	11	2934.1	P	0.000244	11	11	3224	P	0.000244	11	11	2874.2	P	0.000244	11	11	3258.8	P	0.000244	11	11	2865.5	P	0.000244	membrane-associated ring finger (C3HC4) 6	MARCH6
201737_s_at	11	11	1703.9	P	0.000244	11	11	2122.9	P	0.000244	11	11	2306	P	0.000244	11	11	1478.2	P	0.000244	11	11	1504.1	P	0.000244	11	11	1934	P	0.000244	membrane-associated ring finger (C3HC4) 6	MARCH6
201738_at	11	11	8145.1	P	0.000244	11	11	15633.6	P	0.000244	11	11	8706.8	P	0.000244	11	11	11080.1	P	0.000244	11	11	10407.6	P	0.000244	11	11	13146.4	P	0.000244	eukaryotic translation initiation factor 1B	EIF1B
201739_at	11	11	16319.4	P	0.000244	11	11	20867.8	P	0.000244	11	11	19417.3	P	0.000244	11	11	19418.4	P	0.000244	11	11	19977.1	P	0.000244	11	11	4964.3	P	0.000244	serum/glucocorticoid regulated kinase 1	SGK1
201740_at	11	11	5558.2	P	0.000244	11	11	5499.7	P	0.000244	11	11	6115.9	P	0.000244	11	11	5351.8	P	0.000244	11	11	6438.9	P	0.000244	11	11	6681.4	P	0.000244	NADH dehydrogenase (ubiquinone) Fe-S protein 3, 30kDa (NADH-coenzyme Q reductase)	NDUFS3
201741_x_at	11	11	109.3	A	0.334473	11	11	34.3	A	0.72583	11	11	111.3	A	0.246094	11	11	74.8	A	0.334473	11	11	163	A	0.067139	11	11	70.6	A	0.533936	splicing factor, arginine/serine-rich 1	SFRS1
201742_x_at	11	11	3733.2	P	0.000732	11	11	2231.7	P	0.000732	11	11	2317.3	P	0.000732	11	11	1609	P	0.00293	11	11	2068.2	P	0.000732	11	11	3054.9	P	0.000732	splicing factor, arginine/serine-rich 1	SFRS1
201743_at	11	11	26	A	0.533936	11	11	608.4	P	0.008057	11	11	363.4	A	0.095215	11	11	525.2	P	0.018555	11	11	464.7	M	0.056152	11	11	25.1	A	0.633789	CD14 molecule	CD14
201744_s_at	11	11	94862.4	P	0.000244	11	11	75347.4	P	0.000244	11	11	89447.5	P	0.000244	11	11	91379.9	P	0.000244	11	11	84667.4	P	0.000244	11	11	32128.9	P	0.000732	lumican	LUM
201745_at	11	11	15137.1	P	0.000244	11	11	14647.2	P	0.000244	11	11	13563.2	P	0.000244	11	11	14541.2	P	0.000244	11	11	14748.6	P	0.000244	11	11	16053.6	P	0.000244	twinfilin, actin-binding protein, homolog 1 (Drosophila)	TWF1
201746_at	11	11	786.1	P	0.01416	11	11	1355.2	P	0.010742	11	11	635.1	P	0.018555	11	11	835.1	P	0.01416	11	11	849.7	P	0.01416	11	11	1184.1	P	0.008057	tumor protein p53	TP53
201747_s_at	11	11	492.6	P	0.008057	11	11	388.3	P	0.001221	11	11	509.2	P	0.005859	11	11	475.8	A	0.067627	11	11	390.9	P	0.00415	11	11	424.2	P	0.008057	scaffold attachment factor B	SAFB
201748_s_at	11	11	1536	P	0.018555	11	11	1248.3	P	0.008057	11	11	1310.3	P	0.030273	11	11	1127.7	P	0.008057	11	11	1376.1	P	0.023926	11	11	1358.4	P	0.010742	scaffold attachment factor B	SAFB
201749_at	11	11	1124.4	P	0.010742	11	11	935.7	P	0.008057	11	11	1022.9	P	0.010742	11	11	1299.6	P	0.005859	11	11	946.5	P	0.00415	11	11	1347.1	P	0.005859	endothelin converting enzyme 1	ECE1
201750_s_at	11	11	320.9	A	0.19458	11	11	535.5	M	0.056152	11	11	323.3	A	0.27417	11	11	276.1	A	0.149658	11	11	506.2	A	0.171387	11	11	487.9	P	0.018555	endothelin converting enzyme 1	ECE1
201751_at	11	11	4739.7	P	0.000244	11	11	6031.2	P	0.000244	11	11	4441.3	P	0.000244	11	11	4900.9	P	0.000244	11	11	3879.3	P	0.000244	11	11	4422.3	P	0.000244	Josephin domain containing 1	JOSD1
201752_s_at	11	11	4380.4	P	0.000244	11	11	5294.7	P	0.000244	11	11	6951.6	P	0.000244	11	11	8622.4	P	0.000244	11	11	4706.8	P	0.000244	11	11	11498.5	P	0.000244	adducin 3 (gamma)	ADD3
201753_s_at	11	11	7541.8	P	0.000244	11	11	8940.8	P	0.000244	11	11	11347.8	P	0.000244	11	11	15406.6	P	0.000244	11	11	8038.9	P	0.000244	11	11	19889.7	P	0.000244	adducin 3 (gamma)	ADD3
201754_at	11	11	31859.2	P	0.000244	11	11	23293.7	P	0.000244	11	11	31347.7	P	0.000244	11	11	34311.6	P	0.000244	11	11	32906.6	P	0.000244	11	11	32028.8	P	0.000244	cytochrome c oxidase subunit VIc	COX6C
201755_at	11	11	794.8	P	0.01416	11	11	311.8	A	0.095215	11	11	797.4	P	0.008057	11	11	606.5	M	0.056152	11	11	424.3	A	0.171387	11	11	650.9	P	0.00293	minichromosome maintenance complex component 5	MCM5
201756_at	11	11	2541.8	P	0.000244	11	11	2856.1	P	0.000244	11	11	3024	P	0.000244	11	11	2190	P	0.000244	11	11	2622.5	P	0.000244	11	11	2112.2	P	0.000244	replication protein A2, 32kDa	RPA2
201757_at	11	11	28952.2	P	0.000244	11	11	19164.2	P	0.000244	11	11	23825.7	P	0.000244	11	11	27444.3	P	0.000244	11	11	25397.9	P	0.000244	11	11	33918.4	P	0.000244	NADH dehydrogenase (ubiquinone) Fe-S protein 5, 15kDa (NADH-coenzyme Q reductase) /// ribosomal protein L10	NDUFS5 /// RPL10
201758_at	11	11	7512.9	P	0.000244	11	11	8323.8	P	0.000244	11	11	7744.1	P	0.000244	11	11	8520.1	P	0.000244	11	11	7575.8	P	0.000244	11	11	8537.1	P	0.000244	tumor susceptibility gene 101	TSG101
201759_at	11	11	489.7	P	0.046143	11	11	214.7	A	0.080566	11	11	158.1	A	0.111572	11	11	253.4	A	0.27417	11	11	304	A	0.129639	11	11	296.3	A	0.095215	tubulin folding cofactor D	TBCD
201760_s_at	11	11	20196.8	P	0.000244	11	11	13190.2	P	0.000244	11	11	17490.2	P	0.000244	11	11	17238	P	0.000244	11	11	19421.8	P	0.000244	11	11	13698.4	P	0.000244	WD repeat and SOCS box-containing 2	WSB2
201761_at	11	11	13295.5	P	0.000244	11	11	35080.5	P	0.000244	11	11	8563.4	P	0.000244	11	11	14321.4	P	0.000244	11	11	19004.6	P	0.000244	11	11	26462.2	P	0.000244	methylenetetrahydrofolate dehydrogenase (NADP+ dependent) 2, methenyltetrahydrofolate cyclohydrolase	MTHFD2
201762_s_at	11	11	8693.5	P	0.000244	11	11	7684.4	P	0.000244	11	11	9097	P	0.000244	11	11	6654.4	P	0.000244	11	11	8984.4	P	0.000244	11	11	10378.6	P	0.000244	proteasome (prosome, macropain) activator subunit 2 (PA28 beta)	PSME2
201763_s_at	11	11	1033.5	P	0.000732	11	11	986.9	P	0.000244	11	11	655.2	P	0.000244	11	11	961.6	P	0.000732	11	11	1036.8	P	0.000244	11	11	536.7	P	0.00293	death-domain associated protein	DAXX
201764_at	11	11	3171.9	P	0.008057	11	11	2095	A	0.067627	11	11	5727.6	P	0.00293	11	11	2200	P	0.018555	11	11	2926.6	P	0.01416	11	11	1970.6	P	0.023926	transmembrane protein 106C	TMEM106C
201765_s_at	11	11	5880.9	P	0.000244	11	11	7400.7	P	0.000244	11	11	7284.1	P	0.000244	11	11	6945.2	P	0.000244	11	11	7095.9	P	0.000244	11	11	4821.2	P	0.000244	hexosaminidase A (alpha polypeptide)	HEXA
201766_at	11	11	14.7	A	0.828613	11	11	78.1	A	0.432373	11	11	106.5	A	0.432373	11	11	38.5	A	0.533936	11	11	14.5	A	0.696289	11	11	49.2	A	0.5	elaC homolog 2 (E. coli)	ELAC2
201767_s_at	11	11	1469.7	P	0.000244	11	11	1293.5	P	0.000244	11	11	2286.5	P	0.000732	11	11	1812.8	P	0.001953	11	11	1915.7	P	0.000732	11	11	2402.9	P	0.001221	elaC homolog 2 (E. coli)	ELAC2
201768_s_at	11	11	1444.1	P	0.000732	11	11	1001.9	P	0.000732	11	11	848.1	P	0.000244	11	11	740.4	P	0.000244	11	11	1150.2	P	0.000732	11	11	793.5	P	0.000732	clathrin interactor 1	CLINT1
201769_at	11	11	9502.8	P	0.000244	11	11	7857.1	P	0.000244	11	11	6671.3	P	0.000244	11	11	6650.7	P	0.000244	11	11	7418.5	P	0.000244	11	11	9018.4	P	0.000244	clathrin interactor 1	CLINT1
201770_at	11	11	4026.2	P	0.000244	11	11	2727.2	P	0.000244	11	11	3076.2	P	0.000244	11	11	2751.7	P	0.000244	11	11	2920.3	P	0.000244	11	11	3684.7	P	0.000244	small nuclear ribonucleoprotein polypeptide A	SNRPA
201771_at	11	11	5212.4	P	0.001953	11	11	5425.8	P	0.001221	11	11	4874	P	0.000732	11	11	4630.3	P	0.001953	11	11	5181.5	P	0.001953	11	11	6352.8	P	0.000732	secretory carrier membrane protein 3	SCAMP3
201772_at	11	11	3468.2	P	0.000244	11	11	3151.4	P	0.000244	11	11	3321.5	P	0.000244	11	11	2345.3	P	0.000244	11	11	3049.5	P	0.000244	11	11	3090.1	P	0.000244	antizyme inhibitor 1	AZIN1
201773_at	11	11	6779.8	P	0.000244	11	11	6520.5	P	0.000244	11	11	6334.8	P	0.000244	11	11	5906.5	P	0.000244	11	11	6351	P	0.010742	11	11	5735	P	0.000244	activity-dependent neuroprotector homeobox	ADNP
201774_s_at	11	11	1175.3	P	0.000732	11	11	848.7	P	0.000732	11	11	1320.7	P	0.000732	11	11	622.4	P	0.000732	11	11	912.1	P	0.000244	11	11	795.6	P	0.000732	non-SMC condensin I complex, subunit D2	NCAPD2
201775_s_at	11	11	735.7	P	0.030273	11	11	622.2	P	0.000732	11	11	608.5	P	0.00415	11	11	762	P	0.008057	11	11	482.9	P	0.008057	11	11	622.4	P	0.00415	KIAA0494	KIAA0494
201776_s_at	11	11	3079	P	0.000244	11	11	3128.8	P	0.000244	11	11	2529.9	P	0.000244	11	11	3694.2	P	0.000244	11	11	3039.7	P	0.000244	11	11	2251.9	P	0.000244	KIAA0494	KIAA0494
201777_s_at	11	11	1018.7	P	0.018555	11	11	599.7	P	0.023926	11	11	555.7	P	0.023926	11	11	870.2	P	0.030273	11	11	675.6	P	0.046143	11	11	651.9	P	0.037598	KIAA0494	KIAA0494
201778_s_at	11	11	7931.7	P	0.000732	11	11	6756.3	P	0.000732	11	11	7434.9	P	0.000732	11	11	7748.2	P	0.000732	11	11	7110.9	P	0.000732	11	11	6118.5	P	0.000732	KIAA0494	KIAA0494
201779_s_at	11	11	5369.1	P	0.000244	11	11	8406.4	P	0.000244	11	11	5410.2	P	0.000244	11	11	6181.7	P	0.000244	11	11	5665.5	P	0.000244	11	11	6509.9	P	0.000244	ring finger protein 13	RNF13
201780_s_at	11	11	4405	P	0.000244	11	11	6831.2	P	0.000244	11	11	4280	P	0.000244	11	11	5758	P	0.000244	11	11	4399.7	P	0.000244	11	11	5232.4	P	0.000244	ring finger protein 13	RNF13
201781_s_at	11	11	1649.3	P	0.000244	11	11	1473.4	P	0.000244	11	11	1719.7	P	0.000244	11	11	1457.5	P	0.000244	11	11	1349.9	P	0.000244	11	11	1357.2	P	0.000244	aryl hydrocarbon receptor interacting protein	AIP
201782_s_at	11	11	2923.2	P	0.000732	11	11	2996.5	P	0.000732	11	11	2874.3	P	0.000732	11	11	2690.1	P	0.000732	11	11	3307.9	P	0.000732	11	11	3101.3	P	0.000732	aryl hydrocarbon receptor interacting protein	AIP
201783_s_at	11	11	3758.4	P	0.000732	11	11	4717	P	0.000732	11	11	4045	P	0.000244	11	11	4556.2	P	0.000244	11	11	3983.7	P	0.000244	11	11	3567.5	P	0.000732	v-rel reticuloendotheliosis viral oncogene homolog A (avian)	RELA
201784_s_at	11	11	14534.4	P	0.000244	11	11	18547.8	P	0.000244	11	11	15940.2	P	0.000244	11	11	15357.7	P	0.000244	11	11	15922.7	P	0.000244	11	11	20364.1	P	0.000244	chromosome 11 open reading frame 58	C11orf58
201785_at	11	11	148.4	A	0.366211	11	11	48.5	A	0.72583	11	11	554.6	A	0.067627	11	11	494	A	0.080566	11	11	365.3	A	0.219482	11	11	187.9	A	0.398926	ribonuclease, RNase A family, 1 (pancreatic)	RNASE1
201786_s_at	11	11	5526.6	P	0.000244	11	11	5739	P	0.000244	11	11	5506.3	P	0.000244	11	11	5380.6	P	0.000244	11	11	5351.5	P	0.000244	11	11	4930.1	P	0.000244	adenosine deaminase, RNA-specific	ADAR
201787_at	11	11	1617.1	M	0.056152	11	11	948.1	M	0.056152	11	11	1713.8	P	0.037598	11	11	1964.8	P	0.030273	11	11	2366.4	P	0.023926	11	11	2672.9	P	0.018555	fibulin 1 /// similar to Fibulin 1	FBLN1 /// LOC100133843
201788_at	11	11	5235.5	P	0.000244	11	11	4365.5	P	0.000244	11	11	4756.9	P	0.000244	11	11	4392.1	P	0.000244	11	11	4862.8	P	0.000244	11	11	4112.4	P	0.000244	DEAD (Asp-Glu-Ala-Asp) box polypeptide 42	DDX42
201789_at	11	11	51.2	A	0.171387	11	11	23.5	A	0.334473	11	11	18.7	A	0.219482	11	11	21.7	A	0.567627	11	11	7.4	A	0.696289	11	11	7.3	A	0.633789	dehydrogenase/reductase (SDR family) member 7	DHRS7
201790_s_at	11	11	1717.5	P	0.00415	11	11	646.9	P	0.010742	11	11	550.5	M	0.056152	11	11	431.3	A	0.095215	11	11	648.7	P	0.010742	11	11	1323.7	P	0.00415	7-dehydrocholesterol reductase	DHCR7
201791_s_at	11	11	2127.7	P	0.010742	11	11	689.7	P	0.037598	11	11	565.2	P	0.01416	11	11	546.5	P	0.030273	11	11	794.1	A	0.067627	11	11	1496.6	P	0.005859	7-dehydrocholesterol reductase	DHCR7
201792_at	11	11	14443.7	P	0.000244	11	11	12534.7	P	0.000244	11	11	14585.7	P	0.000244	11	11	12479.6	P	0.000244	11	11	14734.7	P	0.000244	11	11	5208	P	0.000244	AE binding protein 1	AEBP1
201793_x_at	11	11	316.3	P	0.023926	11	11	214.8	A	0.095215	11	11	223.7	P	0.010742	11	11	197.5	P	0.037598	11	11	83.7	A	0.334473	11	11	181.5	P	0.030273	Smg-7 homolog, nonsense mediated mRNA decay factor (C. elegans)	SMG7
201794_s_at	11	11	1841.2	P	0.000732	11	11	2153.8	P	0.000732	11	11	1847.5	P	0.000732	11	11	1772.3	P	0.000732	11	11	1863.2	P	0.000732	11	11	1978.6	P	0.000732	Smg-7 homolog, nonsense mediated mRNA decay factor (C. elegans)	SMG7
201795_at	11	11	2663.3	P	0.000244	11	11	1503.3	P	0.000244	11	11	1750.3	P	0.000244	11	11	1048.9	P	0.000244	11	11	1191.1	P	0.000244	11	11	3046.6	P	0.000732	lamin B receptor	LBR
201796_s_at	11	11	48.2	A	0.633789	11	11	26.2	A	0.633789	11	11	30.5	A	0.888428	11	11	51.3	A	0.828613	11	11	123.7	A	0.665527	11	11	37.5	A	0.665527	valyl-tRNA synthetase	VARS
201797_s_at	11	11	1650.5	P	0.000244	11	11	2202.5	P	0.000244	11	11	1921.2	P	0.000244	11	11	1576.3	P	0.000732	11	11	2090.6	P	0.000244	11	11	2344.7	P	0.000732	valyl-tRNA synthetase	VARS
201798_s_at	11	11	20390	P	0.000244	11	11	28536.8	P	0.000244	11	11	27044.2	P	0.000244	11	11	34259.1	P	0.000244	11	11	26484.7	P	0.000244	11	11	27647.2	P	0.000244	myoferlin	MYOF
201799_s_at	11	11	726.3	P	0.005859	11	11	722.3	P	0.01416	11	11	660.2	P	0.030273	11	11	870.8	P	0.030273	11	11	836.5	P	0.005859	11	11	601.7	P	0.01416	oxysterol binding protein	OSBP
201800_s_at	11	11	2084.1	P	0.000244	11	11	2329.8	P	0.000244	11	11	2325.4	P	0.000244	11	11	1959	P	0.000244	11	11	2099	P	0.000244	11	11	2267.1	P	0.000244	oxysterol binding protein	OSBP
201801_s_at	11	11	324.5	P	0.00415	11	11	145	A	0.129639	11	11	433.9	P	0.00293	11	11	272.1	P	0.018555	11	11	354.9	P	0.001221	11	11	167.8	A	0.080566	solute carrier family 29 (nucleoside transporters), member 1	SLC29A1
201802_at	11	11	490.6	P	0.046143	11	11	323.8	A	0.246094	11	11	513.6	A	0.129639	11	11	367.3	A	0.129639	11	11	355.1	A	0.246094	11	11	208.3	A	0.149658	solute carrier family 29 (nucleoside transporters), member 1	SLC29A1
201803_at	11	11	7159	P	0.000244	11	11	7561.5	P	0.000244	11	11	5872.5	P	0.000244	11	11	5609.9	P	0.000244	11	11	7073.8	P	0.000244	11	11	7215.1	P	0.000244	polymerase (RNA) II (DNA directed) polypeptide B, 140kDa	POLR2B
201804_x_at	11	11	10855.8	P	0.000244	11	11	9320.3	P	0.000244	11	11	9929.8	P	0.000244	11	11	8999.6	P	0.000244	11	11	11322.1	P	0.000244	11	11	10294.9	P	0.000244	tubulin folding cofactor B	TBCB
201805_at	11	11	3789.5	P	0.000732	11	11	4791.3	P	0.000244	11	11	4517.5	P	0.000244	11	11	3966.3	P	0.000244	11	11	4326.1	P	0.000244	11	11	5165.6	P	0.000732	protein kinase, AMP-activated, gamma 1 non-catalytic subunit	PRKAG1
201806_s_at	11	11	192.8	A	0.303711	11	11	168.2	A	0.246094	11	11	129.9	A	0.246094	11	11	99.2	A	0.334473	11	11	206.6	A	0.334473	11	11	121.1	A	0.19458	ataxin 2-like	ATXN2L
201807_at	11	11	10012.6	P	0.000244	11	11	13954.2	P	0.000244	11	11	11190.2	P	0.000244	11	11	13484.1	P	0.000244	11	11	12490.2	P	0.000244	11	11	14036.8	P	0.000244	vacuolar protein sorting 26 homolog A (S. pombe)	VPS26A
201808_s_at	11	11	405.8	A	0.334473	11	11	315.4	A	0.5	11	11	346.1	A	0.303711	11	11	577.4	A	0.27417	11	11	321.5	A	0.633789	11	11	283	A	0.432373	endoglin	ENG
201809_s_at	11	11	8749.8	P	0.001953	11	11	10768.1	P	0.001953	11	11	11165.1	P	0.000244	11	11	13165.1	P	0.000732	11	11	7800.8	P	0.001221	11	11	10531.8	P	0.001953	endoglin	ENG
201810_s_at	11	11	2194.8	P	0.000244	11	11	1822.8	P	0.001953	11	11	2774.6	P	0.000244	11	11	1830.1	P	0.000732	11	11	2886.5	P	0.000244	11	11	1777.3	P	0.000732	SH3-domain binding protein 5 (BTK-associated)	SH3BP5
201811_x_at	11	11	5004.7	P	0.00293	11	11	2963	P	0.005859	11	11	7148.3	P	0.001953	11	11	4565.6	P	0.00415	11	11	6142	P	0.001953	11	11	4604.7	P	0.005859	SH3-domain binding protein 5 (BTK-associated)	SH3BP5
201812_s_at	11	11	40428.6	P	0.000244	11	11	34279.4	P	0.000244	11	11	39109.6	P	0.000244	11	11	35800.3	P	0.000244	11	11	34559.1	P	0.000244	11	11	35201	P	0.000244	chromosome 4 open reading frame 46 /// translocase of outer mitochondrial membrane 7 homolog (yeast)	C4orf46 /// TOMM7
201813_s_at	11	11	3190.3	P	0.005859	11	11	3786.5	P	0.00293	11	11	2652.1	P	0.005859	11	11	2361.2	P	0.008057	11	11	2877.8	P	0.008057	11	11	3117	P	0.008057	TBC1 domain family, member 5	TBC1D5
201814_at	11	11	4367.8	P	0.001953	11	11	5606.9	P	0.001221	11	11	3507.3	P	0.001953	11	11	4323	P	0.00293	11	11	4242.3	P	0.00293	11	11	4030.5	P	0.00293	TBC1 domain family, member 5	TBC1D5
201815_s_at	11	11	554	P	0.01416	11	11	546.5	P	0.00415	11	11	515.8	P	0.023926	11	11	486.9	P	0.030273	11	11	550.3	P	0.008057	11	11	479.5	P	0.030273	TBC1 domain family, member 5	TBC1D5
201816_s_at	11	11	5750.7	P	0.000244	11	11	6892.9	P	0.000244	11	11	5209.4	P	0.000244	11	11	4401.1	P	0.000244	11	11	4968.8	P	0.000244	11	11	6929.7	P	0.000244	glioblastoma amplified sequence	GBAS
201817_at	11	11	4825.5	P	0.000244	11	11	5386.5	P	0.000244	11	11	5196.3	P	0.000244	11	11	5557.4	P	0.000244	11	11	4993.5	P	0.000244	11	11	5626.2	P	0.000244	ubiquitin protein ligase E3C	UBE3C
201818_at	11	11	5714.5	P	0.001953	11	11	4405.5	P	0.000732	11	11	3455.6	P	0.001221	11	11	3163.4	P	0.00293	11	11	4606.3	P	0.000732	11	11	3918.4	P	0.001221	lysophosphatidylcholine acyltransferase 1	LPCAT1
201819_at	11	11	258.5	A	0.19458	11	11	209.6	A	0.111572	11	11	254.5	A	0.246094	11	11	239.1	A	0.27417	11	11	187.8	A	0.19458	11	11	403.4	A	0.095215	scavenger receptor class B, member 1	SCARB1
201820_at	11	11	16	A	0.780518	11	11	39.1	A	0.601074	11	11	9.4	A	0.904785	11	11	15.7	A	0.773926	11	11	66.2	A	0.567627	11	11	139.5	A	0.334473	keratin 5	KRT5
201821_s_at	11	11	8684.4	P	0.000244	11	11	5181.9	P	0.000244	11	11	6732.9	P	0.000244	11	11	6847.7	P	0.000244	11	11	7408.1	P	0.000244	11	11	7061.4	P	0.000244	translocase of inner mitochondrial membrane 17 homolog A (yeast)	TIMM17A
201822_at	11	11	287.3	P	0.023926	11	11	267.8	P	0.023926	11	11	221.6	M	0.056152	11	11	289.7	P	0.030273	11	11	389.9	P	0.030273	11	11	305.9	P	0.023926	translocase of inner mitochondrial membrane 17 homolog A (yeast)	TIMM17A
201823_s_at	11	11	3065.4	P	0.000244	11	11	3274.3	P	0.000244	11	11	3223.4	P	0.000244	11	11	2987	P	0.000244	11	11	3429.8	P	0.000244	11	11	3912.9	P	0.000244	ring finger protein 14	RNF14
201824_at	11	11	2898.3	P	0.000244	11	11	3178.2	P	0.000244	11	11	3560.8	P	0.000244	11	11	3395.2	P	0.000244	11	11	3649.7	P	0.000244	11	11	3998.6	P	0.000244	ring finger protein 14	RNF14
201825_s_at	11	11	2502.2	P	0.000244	11	11	3839	P	0.000244	11	11	3646.1	P	0.000244	11	11	3016.8	P	0.000244	11	11	3326.5	P	0.000244	11	11	3361.1	P	0.000244	saccharopine dehydrogenase (putative)	SCCPDH
201826_s_at	11	11	999.7	P	0.001221	11	11	1103.2	P	0.000732	11	11	1236.3	P	0.000732	11	11	1137.6	P	0.001221	11	11	808.5	P	0.001221	11	11	1260	P	0.001221	saccharopine dehydrogenase (putative)	SCCPDH
201827_at	11	11	2117.8	P	0.000244	11	11	2342.5	P	0.000244	11	11	2080	P	0.000244	11	11	1801.7	P	0.000244	11	11	1795.8	P	0.000244	11	11	3574.8	P	0.000244	SWI/SNF related, matrix associated, actin dependent regulator of chromatin, subfamily d, member 2	SMARCD2
201828_x_at	11	11	16261	P	0.000244	11	11	11455.3	P	0.000244	11	11	17194.3	P	0.000244	11	11	17568.5	P	0.000244	11	11	16462.1	P	0.000244	11	11	15548.6	P	0.000244	family with sequence similarity 127, member A	FAM127A
201829_at	11	11	2348.6	P	0.000244	11	11	2493.1	P	0.000244	11	11	2908.2	P	0.000244	11	11	4472.7	P	0.000244	11	11	2583.8	P	0.000244	11	11	1913.4	P	0.000244	neuroepithelial cell transforming 1	NET1
201830_s_at	11	11	2240.9	P	0.000244	11	11	2204.8	P	0.000244	11	11	2659.2	P	0.000244	11	11	2937.1	P	0.000244	11	11	2343.4	P	0.000244	11	11	1558.6	P	0.000244	neuroepithelial cell transforming 1	NET1
201831_s_at	11	11	2326.1	P	0.00293	11	11	1906.5	P	0.00415	11	11	1641.1	P	0.008057	11	11	1340.7	P	0.005859	11	11	1427.4	P	0.008057	11	11	1698.1	P	0.001953	USO1 homolog, vesicle docking protein (yeast)	USO1
201832_s_at	11	11	8219.4	P	0.000244	11	11	7606.3	P	0.000244	11	11	7254.2	P	0.000244	11	11	6767.9	P	0.000244	11	11	6996.3	P	0.000244	11	11	8678.4	P	0.000244	USO1 homolog, vesicle docking protein (yeast)	USO1
201833_at	11	11	8235.9	P	0.000732	11	11	7203.9	P	0.000732	11	11	6866.9	P	0.000732	11	11	6226.1	P	0.000244	11	11	6948.8	P	0.000244	11	11	7386.9	P	0.000732	histone deacetylase 2	HDAC2
201834_at	11	11	985.9	P	0.001221	11	11	1095.4	P	0.000732	11	11	1309.3	P	0.001953	11	11	1217.5	P	0.000732	11	11	1172.5	P	0.001953	11	11	1257	P	0.001221	protein kinase, AMP-activated, beta 1 non-catalytic subunit	PRKAB1
201835_s_at	11	11	535.4	A	0.080566	11	11	337.2	M	0.056152	11	11	308.7	A	0.129639	11	11	334.3	A	0.067627	11	11	602.9	M	0.064941	11	11	373.2	P	0.018555	protein kinase, AMP-activated, beta 1 non-catalytic subunit	PRKAB1
201836_s_at	11	11	870.4	P	0.000244	11	11	866.9	P	0.000732	11	11	946.1	P	0.001221	11	11	1040.5	P	0.001953	11	11	1136.1	P	0.001953	11	11	1017	P	0.000732	suppressor of Ty 7 (S. cerevisiae)-like	SUPT7L
201837_s_at	11	11	2805.9	P	0.000244	11	11	2262.9	P	0.000732	11	11	2236.3	P	0.000244	11	11	2526.7	P	0.000244	11	11	2750.6	P	0.000732	11	11	2746.1	P	0.000244	suppressor of Ty 7 (S. cerevisiae)-like	SUPT7L
201838_s_at	11	11	250.2	P	0.018555	11	11	261.2	P	0.018555	11	11	223.1	P	0.010742	11	11	244.1	P	0.010742	11	11	227.2	P	0.018555	11	11	130.6	P	0.023926	suppressor of Ty 7 (S. cerevisiae)-like	SUPT7L
201839_s_at	11	11	156.4	P	0.018555	11	11	118.3	P	0.00293	11	11	49.8	P	0.023926	11	11	52.9	A	0.219482	11	11	82.1	A	0.095215	11	11	58.7	A	0.19458	epithelial cell adhesion molecule	EPCAM
201840_at	11	11	24380.4	P	0.000244	11	11	17650.5	P	0.000244	11	11	22195.5	P	0.000244	11	11	20319.4	P	0.000244	11	11	21611.1	P	0.000244	11	11	22729.1	P	0.000244	neural precursor cell expressed, developmentally down-regulated 8	NEDD8
201841_s_at	11	11	23005.4	P	0.000244	11	11	15841.8	P	0.000244	11	11	24360.1	P	0.000244	11	11	31552.2	P	0.000244	11	11	21884.3	P	0.000244	11	11	31925	P	0.000244	heat shock 27kDa protein 1	HSPB1
201842_s_at	11	11	20243.9	P	0.000244	11	11	52811.1	P	0.000244	11	11	30304.9	P	0.000244	11	11	65807	P	0.000244	11	11	38824.6	P	0.000244	11	11	51465.9	P	0.000244	EGF-containing fibulin-like extracellular matrix protein 1	EFEMP1
201843_s_at	11	11	4902.4	P	0.000244	11	11	14399	P	0.000244	11	11	6874.5	P	0.000244	11	11	19564	P	0.000244	11	11	13646.4	P	0.000244	11	11	15061.8	P	0.000244	EGF-containing fibulin-like extracellular matrix protein 1	EFEMP1
201844_s_at	11	11	3285.8	P	0.000244	11	11	4085	P	0.000244	11	11	3337.5	P	0.000244	11	11	4053	P	0.000244	11	11	3835.6	P	0.000244	11	11	3251.6	P	0.000244	RING1 and YY1 binding protein	RYBP
201845_s_at	11	11	5888.5	P	0.000244	11	11	6439.3	P	0.000244	11	11	6612.1	P	0.000244	11	11	9340.2	P	0.000244	11	11	7347.5	P	0.000244	11	11	5642.7	P	0.000244	RING1 and YY1 binding protein	RYBP
201846_s_at	11	11	1497	P	0.000244	11	11	1874.3	P	0.000244	11	11	2142	P	0.000244	11	11	3000.8	P	0.000244	11	11	2075.4	P	0.000244	11	11	1552.5	P	0.000244	RING1 and YY1 binding protein	RYBP
201847_at	11	11	9694.8	P	0.000244	11	11	5008.3	P	0.000244	11	11	8193.2	P	0.000244	11	11	7009.3	P	0.000244	11	11	6627	P	0.000244	11	11	12576	P	0.000244	lipase A, lysosomal acid, cholesterol esterase	LIPA
201848_s_at	11	11	2815.1	P	0.00293	11	11	5585.9	P	0.000244	11	11	3266.5	P	0.00293	11	11	3295.1	P	0.001953	11	11	3290.4	P	0.001221	11	11	4258.2	P	0.000244	BCL2/adenovirus E1B 19kDa interacting protein 3	BNIP3
201849_at	11	11	6799.2	P	0.000244	11	11	15097.4	P	0.000244	11	11	7230.7	P	0.000244	11	11	7708	P	0.000244	11	11	7740.6	P	0.000244	11	11	12555.4	P	0.000244	BCL2/adenovirus E1B 19kDa interacting protein 3	BNIP3
201850_at	11	11	8602.8	P	0.000244	11	11	8442.8	P	0.000244	11	11	18110.4	P	0.000244	11	11	11553.9	P	0.000244	11	11	15680.1	P	0.000244	11	11	10864.6	P	0.000244	capping protein (actin filament), gelsolin-like	CAPG
201851_at	11	11	3998.9	P	0.000732	11	11	3076.2	P	0.000244	11	11	3812.9	P	0.000244	11	11	3764.3	P	0.000244	11	11	5074.6	P	0.000244	11	11	3834.8	P	0.000244	SH3-domain GRB2-like 1	SH3GL1
201852_x_at	11	11	89371.9	P	0.000244	11	11	74943.1	P	0.000244	11	11	61846.3	P	0.000244	11	11	62302.4	P	0.000244	11	11	62768.4	P	0.000244	11	11	56409.7	P	0.000244	collagen, type III, alpha 1	COL3A1
201853_s_at	11	11	6212.7	P	0.000244	11	11	4257.9	P	0.000244	11	11	5021.4	P	0.000244	11	11	3814.6	P	0.000244	11	11	5193.5	P	0.000244	11	11	6300	P	0.000244	cell division cycle 25 homolog B (S. pombe)	CDC25B
201854_s_at	11	11	1661.5	P	0.000244	11	11	2160.6	P	0.000244	11	11	2020.8	P	0.000732	11	11	1985.3	P	0.000732	11	11	1918.6	P	0.001953	11	11	1891	P	0.001221	ATM interactor	ATMIN
201855_s_at	11	11	3325.4	P	0.000244	11	11	4156.3	P	0.000244	11	11	3437.7	P	0.000244	11	11	3364	P	0.000244	11	11	3015.7	P	0.000244	11	11	3413.6	P	0.000244	ATM interactor	ATMIN
201856_s_at	11	11	1331.2	P	0.000732	11	11	1307.6	P	0.000732	11	11	1410.5	P	0.000244	11	11	969.6	P	0.000732	11	11	1148.1	P	0.000732	11	11	1268.6	P	0.000732	zinc finger RNA binding protein	ZFR
201857_at	11	11	15002.5	P	0.000244	11	11	18799.3	P	0.000244	11	11	14914.7	P	0.000244	11	11	15993.7	P	0.000244	11	11	15242.1	P	0.000244	11	11	18520.2	P	0.000244	zinc finger RNA binding protein	ZFR
201858_s_at	11	11	2557.4	P	0.000244	11	11	2141.6	P	0.000244	11	11	4654.6	P	0.000244	11	11	17766.7	P	0.000244	11	11	2097	P	0.000244	11	11	19636.5	P	0.000244	serglycin	SRGN
201859_at	11	11	6523.3	P	0.000732	11	11	7871.8	P	0.000732	11	11	15050.9	P	0.000244	11	11	36833.1	P	0.000244	11	11	7378.2	P	0.000244	11	11	39722.9	P	0.000244	serglycin	SRGN
201860_s_at	11	11	849.2	P	0.000732	11	11	613.4	P	0.001953	11	11	2765.8	P	0.000244	11	11	2309.8	P	0.000244	11	11	1423.5	P	0.000732	11	11	3314.6	P	0.000244	plasminogen activator, tissue	PLAT
201861_s_at	11	11	3374.1	P	0.000244	11	11	3020.6	P	0.000244	11	11	2560.8	P	0.000244	11	11	2783.7	P	0.000244	11	11	2556.2	P	0.000244	11	11	2023.6	P	0.000244	leucine rich repeat (in FLII) interacting protein 1	LRRFIP1
201862_s_at	11	11	10374.7	P	0.000244	11	11	11756.2	P	0.000244	11	11	8542.5	P	0.000244	11	11	12614.4	P	0.000244	11	11	10549.9	P	0.000244	11	11	9309.3	P	0.000244	leucine rich repeat (in FLII) interacting protein 1	LRRFIP1
201863_at	11	11	3866	P	0.001221	11	11	4715.9	P	0.000732	11	11	5423	P	0.000732	11	11	5563.6	P	0.000732	11	11	5161.5	P	0.000732	11	11	6019.7	P	0.000732	family with sequence similarity 32, member A	FAM32A
201864_at	11	11	2904.7	P	0.000732	11	11	2666.3	P	0.001221	11	11	3448.7	P	0.000732	11	11	3271.3	P	0.001221	11	11	3806.7	P	0.000732	11	11	3035.7	P	0.000732	GDP dissociation inhibitor 1	GDI1
201865_x_at	11	11	11824.6	P	0.000244	11	11	17736.7	P	0.000244	11	11	13819	P	0.000244	11	11	15647.2	P	0.000244	11	11	13918.1	P	0.000244	11	11	11294.8	P	0.000244	nuclear receptor subfamily 3, group C, member 1 (glucocorticoid receptor)	NR3C1
201866_s_at	11	11	2327.3	P	0.001221	11	11	2504.9	P	0.001221	11	11	2631.2	P	0.001221	11	11	1604.2	P	0.000732	11	11	1555.6	P	0.001221	11	11	1412	P	0.001221	nuclear receptor subfamily 3, group C, member 1 (glucocorticoid receptor)	NR3C1
201867_s_at	11	11	1344.4	P	0.000244	11	11	1540.8	P	0.000244	11	11	955.5	P	0.000244	11	11	938.7	P	0.000244	11	11	1096.4	P	0.000244	11	11	997.7	P	0.000244	transducin (beta)-like 1X-linked	TBL1X
201868_s_at	11	11	309.2	P	0.046143	11	11	389.7	P	0.008057	11	11	381.1	P	0.013428	11	11	328.6	A	0.111572	11	11	365.3	A	0.067627	11	11	257.4	P	0.037598	transducin (beta)-like 1X-linked	TBL1X
201869_s_at	11	11	700.5	P	0.00293	11	11	1094	P	0.000732	11	11	773.3	P	0.001221	11	11	687.9	P	0.005859	11	11	748	P	0.001221	11	11	878	P	0.001221	transducin (beta)-like 1X-linked	TBL1X
201870_at	11	11	3313.7	P	0.000732	11	11	1777.9	P	0.000244	11	11	2369.1	P	0.000244	11	11	2292.3	P	0.000732	11	11	2454.8	P	0.000244	11	11	2704.7	P	0.000244	translocase of outer mitochondrial membrane 34	TOMM34
201871_s_at	11	11	3071.6	P	0.000732	11	11	5063.6	P	0.000244	11	11	3543	P	0.000732	11	11	3665	P	0.000732	11	11	3687.5	P	0.000732	11	11	4654.6	P	0.000244	UBX domain protein 1	UBXN1
201872_s_at	11	11	3741.8	P	0.000244	11	11	4186.2	P	0.000244	11	11	3036.4	P	0.000244	11	11	2851.2	P	0.000244	11	11	3370.2	P	0.000244	11	11	5752.6	P	0.000244	ATP-binding cassette, sub-family E (OABP), member 1	ABCE1
201873_s_at	11	11	4784.8	P	0.000244	11	11	4276.6	P	0.000244	11	11	3227.1	P	0.000244	11	11	3230.7	P	0.000244	11	11	4087.4	P	0.000244	11	11	4916.9	P	0.000244	ATP-binding cassette, sub-family E (OABP), member 1	ABCE1
201874_at	11	11	4332.6	P	0.000244	11	11	3103.1	P	0.000244	11	11	3498.2	P	0.000244	11	11	5063.5	P	0.000244	11	11	5494.3	P	0.000244	11	11	3654.7	P	0.000244	myelin protein zero-like 1	MPZL1
201875_s_at	11	11	3275.4	P	0.000244	11	11	2408.3	P	0.000244	11	11	2843.5	P	0.000244	11	11	3683.7	P	0.000244	11	11	3400.6	P	0.000244	11	11	2619.6	P	0.000244	myelin protein zero-like 1	MPZL1
201876_at	11	11	8546.4	P	0.000244	11	11	7048.1	P	0.000244	11	11	7819.9	P	0.000244	11	11	8035.2	P	0.000244	11	11	10421.3	P	0.000244	11	11	9180.4	P	0.000244	paraoxonase 2	PON2
201877_s_at	11	11	3893	P	0.000244	11	11	4463	P	0.000244	11	11	4446.4	P	0.000244	11	11	3728.9	P	0.000244	11	11	3575.2	P	0.000244	11	11	3357.6	P	0.000244	protein phosphatase 2, regulatory subunit B', gamma isoform	PPP2R5C
201878_at	11	11	1125.3	P	0.000732	11	11	1175.1	P	0.000244	11	11	1055.1	P	0.000244	11	11	1230.1	P	0.000244	11	11	1093	P	0.000244	11	11	1040.2	P	0.000244	ariadne homolog, ubiquitin-conjugating enzyme E2 binding protein, 1 (Drosophila)	ARIH1
201879_at	11	11	1677.1	P	0.000244	11	11	2100.2	P	0.000732	11	11	1891.1	P	0.001221	11	11	2102.8	P	0.000244	11	11	1801.8	P	0.001953	11	11	1572.9	P	0.000244	ariadne homolog, ubiquitin-conjugating enzyme E2 binding protein, 1 (Drosophila)	ARIH1
201880_at	11	11	3771.2	P	0.000244	11	11	4348.3	P	0.000244	11	11	4053.7	P	0.000244	11	11	4270.7	P	0.000244	11	11	3618	P	0.000244	11	11	3887.6	P	0.000244	ariadne homolog, ubiquitin-conjugating enzyme E2 binding protein, 1 (Drosophila)	ARIH1
201881_s_at	11	11	1240.6	P	0.000244	11	11	1419.2	P	0.000244	11	11	1266.2	P	0.000244	11	11	1664.2	P	0.000732	11	11	1440.4	P	0.001953	11	11	1451.5	P	0.000244	ariadne homolog, ubiquitin-conjugating enzyme E2 binding protein, 1 (Drosophila)	ARIH1
201882_x_at	11	11	286.6	A	0.334473	11	11	91.7	A	0.665527	11	11	133.2	A	0.466064	11	11	188.4	A	0.390625	11	11	249.1	A	0.398926	11	11	134.4	A	0.633789	UDP-Gal:betaGlcNAc beta 1,4- galactosyltransferase, polypeptide 1	B4GALT1
201883_s_at	11	11	8123.9	P	0.000732	11	11	7933.1	P	0.000244	11	11	8605.3	P	0.000244	11	11	8103.9	P	0.000244	11	11	7000.3	P	0.000732	11	11	5060.9	P	0.000732	UDP-Gal:betaGlcNAc beta 1,4- galactosyltransferase, polypeptide 1	B4GALT1
201884_at	11	11	90	A	0.398926	11	11	37.9	A	0.366211	11	11	4.9	A	0.72583	11	11	87	A	0.303711	11	11	133.3	A	0.095215	11	11	98.2	A	0.067627	carcinoembryonic antigen-related cell adhesion molecule 5	CEACAM5
201885_s_at	11	11	51727.1	P	0.000732	11	11	49551.3	P	0.000244	11	11	48649.6	P	0.000732	11	11	54305.7	P	0.000244	11	11	49244	P	0.000244	11	11	42478.7	P	0.000244	cytochrome b5 reductase 3	CYB5R3
201886_at	11	11	1332.8	P	0.000244	11	11	1304.8	P	0.000244	11	11	1272.7	P	0.000732	11	11	1162.5	P	0.000732	11	11	1522.4	P	0.000732	11	11	1277.7	P	0.001221	WD repeat domain 23	WDR23
201887_at	11	11	6342.7	P	0.000244	11	11	7323	P	0.000244	11	11	6909.2	P	0.000244	11	11	8117.3	P	0.000244	11	11	7599.7	P	0.000244	11	11	4826.2	P	0.000244	interleukin 13 receptor, alpha 1	IL13RA1
201888_s_at	11	11	3607.1	P	0.000244	11	11	3787.7	P	0.000244	11	11	2670.8	P	0.000732	11	11	3392.7	P	0.000244	11	11	3832.1	P	0.000244	11	11	2233.6	P	0.000732	interleukin 13 receptor, alpha 1	IL13RA1
201889_at	11	11	19344.6	P	0.000244	11	11	16694.5	P	0.000244	11	11	22526.8	P	0.000244	11	11	19084.1	P	0.000244	11	11	26754.2	P	0.000244	11	11	15250.3	P	0.000244	family with sequence similarity 3, member C	FAM3C
201890_at	11	11	5835.1	P	0.000244	11	11	1167.6	P	0.000244	11	11	8112.1	P	0.000244	11	11	2060.8	P	0.000244	11	11	4451.6	P	0.000244	11	11	5623.3	P	0.000244	ribonucleotide reductase M2 polypeptide	RRM2
201891_s_at	11	11	74748.5	P	0.000244	11	11	75719.6	P	0.000244	11	11	78484.6	P	0.000244	11	11	90547.8	P	0.000244	11	11	72892.1	P	0.000244	11	11	69905.1	P	0.000244	beta-2-microglobulin	B2M
201892_s_at	11	11	10328	P	0.000244	11	11	15926.8	P	0.000244	11	11	13098.8	P	0.000244	11	11	10066.7	P	0.000244	11	11	10404	P	0.000244	11	11	17816.8	P	0.000244	IMP (inosine monophosphate) dehydrogenase 2	IMPDH2
201893_x_at	11	11	80497.9	P	0.000244	11	11	73211.5	P	0.000244	11	11	78586.8	P	0.000244	11	11	75581.8	P	0.000244	11	11	78174	P	0.000244	11	11	53812.9	P	0.000244	decorin	DCN
201894_s_at	11	11	13458.1	P	0.000244	11	11	9571.9	P	0.000244	11	11	10731.3	P	0.000244	11	11	10425.4	P	0.000244	11	11	10973.4	P	0.000244	11	11	10811	P	0.000244	signal sequence receptor, alpha	SSR1
201895_at	11	11	1171.6	P	0.018555	11	11	1201.4	P	0.023926	11	11	1295.7	P	0.010742	11	11	1350.3	A	0.095215	11	11	1202.6	P	0.018555	11	11	1074.5	P	0.023926	v-raf murine sarcoma 3611 viral oncogene homolog	ARAF
201896_s_at	11	11	2149.5	P	0.000732	11	11	707.9	P	0.001953	11	11	1654.6	P	0.001221	11	11	999.4	P	0.000732	11	11	1079.5	P	0.001221	11	11	1234.2	P	0.000732	proline/serine-rich coiled-coil 1	PSRC1
201897_s_at	11	11	5145.5	P	0.000244	11	11	2947.9	P	0.000244	11	11	5497.5	P	0.000244	11	11	3127	P	0.000244	11	11	3804.1	P	0.000244	11	11	4249.8	P	0.000244	CDC28 protein kinase regulatory subunit 1B	CKS1B
201898_s_at	11	11	6781.1	P	0.000244	11	11	5294.7	P	0.000244	11	11	5557.2	P	0.000244	11	11	5631.4	P	0.000244	11	11	5594.3	P	0.000244	11	11	5891.4	P	0.000244	ubiquitin-conjugating enzyme E2A (RAD6 homolog)	UBE2A
201899_s_at	11	11	14037.4	P	0.000244	11	11	13171	P	0.000244	11	11	14611	P	0.000244	11	11	15272	P	0.000244	11	11	14320	P	0.000244	11	11	13291.7	P	0.000244	ubiquitin-conjugating enzyme E2A (RAD6 homolog)	UBE2A
201900_s_at	11	11	8328.5	P	0.000244	11	11	4358.8	P	0.000244	11	11	6596.3	P	0.000244	11	11	5782.9	P	0.000244	11	11	5941.9	P	0.000244	11	11	5584	P	0.000244	aldo-keto reductase family 1, member A1 (aldehyde reductase)	AKR1A1
201901_s_at	11	11	7880.6	P	0.000244	11	11	8407.6	P	0.000244	11	11	7761.4	P	0.000244	11	11	8001.1	P	0.000244	11	11	7299.4	P	0.000244	11	11	8816	P	0.000244	YY1 transcription factor	YY1
201902_s_at	11	11	107.1	A	0.665527	11	11	36	A	0.633789	11	11	41.7	A	0.72583	11	11	38.9	A	0.753906	11	11	35.6	A	0.80542	11	11	11.9	A	0.80542	YY1 transcription factor	YY1
201903_at	11	11	9156.5	P	0.000244	11	11	6369.4	P	0.000244	11	11	6458.8	P	0.000244	11	11	6918.5	P	0.000244	11	11	9043.3	P	0.000244	11	11	7252.4	P	0.000244	ubiquinol-cytochrome c reductase core protein I	UQCRC1
201904_s_at	11	11	2453.3	P	0.00415	11	11	2262.5	P	0.00293	11	11	2490.2	P	0.00293	11	11	2896.3	P	0.00293	11	11	2403.4	P	0.001953	11	11	2165.6	P	0.00293	CTD (carboxy-terminal domain, RNA polymerase II, polypeptide A) small phosphatase-like	CTDSPL
201905_s_at	11	11	812	P	0.00415	11	11	792.6	P	0.001953	11	11	774.3	P	0.000732	11	11	662.3	P	0.000244	11	11	856.2	P	0.005859	11	11	690.1	P	0.00293	CTD (carboxy-terminal domain, RNA polymerase II, polypeptide A) small phosphatase-like	CTDSPL
201906_s_at	11	11	2306.2	P	0.000244	11	11	2420.4	P	0.000244	11	11	2377.8	P	0.000244	11	11	2124.7	P	0.000244	11	11	2123.5	P	0.000244	11	11	1716.6	P	0.000244	CTD (carboxy-terminal domain, RNA polymerase II, polypeptide A) small phosphatase-like	CTDSPL
201907_x_at	11	11	252.1	A	0.219482	11	11	13.2	A	0.601074	11	11	44.2	A	0.696289	11	11	163.6	A	0.5	11	11	203	A	0.334473	11	11	51.7	A	0.432373	dishevelled, dsh homolog 3 (Drosophila)	DVL3
201908_at	11	11	4397.8	P	0.000732	11	11	3427.3	P	0.000732	11	11	3124.6	P	0.000244	11	11	4518.4	P	0.000732	11	11	3653.9	P	0.000732	11	11	2535.5	P	0.001221	dishevelled, dsh homolog 3 (Drosophila)	DVL3
201909_at	11	11	25638.1	P	0.000244	11	11	27708.9	P	0.000244	11	11	26579.2	P	0.000244	11	11	18103.4	P	0.000244	11	11	24437.3	P	0.000244	11	11	33377.2	P	0.000244	ribosomal protein S4, Y-linked 1	RPS4Y1
201910_at	11	11	6647	P	0.001953	11	11	6140.2	P	0.001953	11	11	6638.3	P	0.001953	11	11	9775.1	P	0.001953	11	11	9087.6	P	0.001953	11	11	4225.9	P	0.001953	FERM, RhoGEF (ARHGEF) and pleckstrin domain protein 1 (chondrocyte-derived)	FARP1
201911_s_at	11	11	3476.1	P	0.000244	11	11	2735.8	P	0.000244	11	11	2560.7	P	0.000244	11	11	4248.6	P	0.000244	11	11	2992.1	P	0.000244	11	11	1951.8	P	0.000244	FERM, RhoGEF (ARHGEF) and pleckstrin domain protein 1 (chondrocyte-derived)	FARP1
201912_s_at	11	11	7226.3	P	0.000244	11	11	6544	P	0.000244	11	11	7028.1	P	0.000244	11	11	6048	P	0.000244	11	11	7232.6	P	0.000244	11	11	8757.1	P	0.000244	G1 to S phase transition 1	GSPT1
201913_s_at	11	11	1416.5	P	0.000732	11	11	1519.1	P	0.000732	11	11	1262.3	P	0.000732	11	11	982.7	P	0.00415	11	11	1013.5	P	0.000732	11	11	1619.1	P	0.001953	Coenzyme A synthase	COASY
201914_s_at	11	11	8362	P	0.000244	11	11	11129.9	P	0.000244	11	11	6167.7	P	0.000244	11	11	7825.6	P	0.000244	11	11	6583.6	P	0.000244	11	11	7995.7	P	0.000244	SEC63 homolog (S. cerevisiae)	SEC63
201915_at	11	11	932.9	P	0.000244	11	11	1193.9	P	0.000244	11	11	525.1	P	0.001953	11	11	731.9	P	0.001221	11	11	711.4	P	0.001953	11	11	983.8	P	0.001953	SEC63 homolog (S. cerevisiae)	SEC63
201916_s_at	11	11	10166.2	P	0.000244	11	11	13617.6	P	0.000244	11	11	8350.7	P	0.000244	11	11	10324.8	P	0.000244	11	11	9108.3	P	0.000244	11	11	10360.7	P	0.000244	SEC63 homolog (S. cerevisiae)	SEC63
201917_s_at	11	11	2702.6	P	0.000732	11	11	3542.3	P	0.000244	11	11	3255.8	P	0.000732	11	11	2330.5	P	0.000732	11	11	2549.4	P	0.000732	11	11	2207.8	P	0.000732	solute carrier family 25, member 36	SLC25A36
201918_at	11	11	3205.5	P	0.000244	11	11	4969.1	P	0.000244	11	11	3997.2	P	0.000244	11	11	4032.1	P	0.000244	11	11	3989.1	P	0.000244	11	11	3117.2	P	0.000244	solute carrier family 25, member 36	SLC25A36
201919_at	11	11	3967.1	P	0.000732	11	11	5179.5	P	0.000732	11	11	4506.4	P	0.000732	11	11	4161.5	P	0.000732	11	11	4896.1	P	0.000732	11	11	3521.2	P	0.000244	solute carrier family 25, member 36	SLC25A36
201920_at	11	11	14474.4	P	0.000244	11	11	5684.6	P	0.000244	11	11	15826.1	P	0.000244	11	11	9313.5	P	0.000244	11	11	16095.8	P	0.000244	11	11	9298.9	P	0.000244	solute carrier family 20 (phosphate transporter), member 1	SLC20A1
201921_at	11	11	18205	P	0.000244	11	11	18968.1	P	0.000244	11	11	17320.3	P	0.000244	11	11	17790.2	P	0.000244	11	11	16793.4	P	0.000244	11	11	20731.2	P	0.000244	guanine nucleotide binding protein (G protein), gamma 10	GNG10
201922_at	11	11	17154.3	P	0.000244	11	11	19932.2	P	0.000244	11	11	17489	P	0.000244	11	11	21360.4	P	0.000244	11	11	19326	P	0.000244	11	11	23809.9	P	0.000244	TGF beta-inducible nuclear protein 1	TINP1
201923_at	11	11	47098.2	P	0.000244	11	11	45369.6	P	0.000244	11	11	44486.6	P	0.000244	11	11	41765.1	P	0.000244	11	11	45381.3	P	0.000244	11	11	44236.3	P	0.000244	peroxiredoxin 4	PRDX4
201924_at	11	11	5934.1	P	0.000244	11	11	4441	P	0.000244	11	11	4272.6	P	0.000244	11	11	5442.5	P	0.000244	11	11	5304.2	P	0.000244	11	11	3563.5	P	0.000244	AF4/FMR2 family, member 1	AFF1
201925_s_at	11	11	2551.2	P	0.000244	11	11	5093.5	P	0.000244	11	11	1777.2	P	0.000244	11	11	4314.8	P	0.000244	11	11	3085.8	P	0.000244	11	11	4429.9	P	0.000244	CD55 molecule, decay accelerating factor for complement (Cromer blood group)	CD55
201926_s_at	11	11	1661.7	P	0.000244	11	11	3038.6	P	0.000244	11	11	1970.7	P	0.000732	11	11	2765.7	P	0.000244	11	11	2172.2	P	0.000244	11	11	2093.8	P	0.000244	CD55 molecule, decay accelerating factor for complement (Cromer blood group)	CD55
201927_s_at	11	11	943.5	P	0.00293	11	11	901.6	P	0.000732	11	11	1178.4	P	0.000732	11	11	834.1	P	0.005859	11	11	784.7	P	0.00293	11	11	821.6	P	0.001953	plakophilin 4	PKP4
201928_at	11	11	2987.4	P	0.000244	11	11	2125.2	P	0.000244	11	11	2797	P	0.000244	11	11	3149.6	P	0.000244	11	11	2339.7	P	0.000244	11	11	3946.2	P	0.000244	plakophilin 4	PKP4
201929_s_at	11	11	1476.5	P	0.000244	11	11	1310.3	P	0.000244	11	11	1651.8	P	0.000244	11	11	1653.6	P	0.000244	11	11	1423.8	P	0.000244	11	11	1865.7	P	0.000244	plakophilin 4	PKP4
201930_at	11	11	7911.9	P	0.000732	11	11	6152.3	P	0.001953	11	11	9085.8	P	0.000244	11	11	5232	P	0.001221	11	11	6765.4	P	0.001221	11	11	5501.1	P	0.001221	minichromosome maintenance complex component 6	MCM6
201931_at	11	11	7966.6	P	0.000244	11	11	7834.1	P	0.000244	11	11	8184	P	0.000244	11	11	7973.6	P	0.000244	11	11	8165.6	P	0.000244	11	11	10877.9	P	0.000244	electron-transfer-flavoprotein, alpha polypeptide	ETFA
201932_at	11	11	4380.6	P	0.001221	11	11	3592.7	P	0.000732	11	11	4118.3	P	0.000732	11	11	4439.8	P	0.001221	11	11	4274.9	P	0.001221	11	11	3539.4	P	0.000244	leucine rich repeat containing 41	LRRC41
201933_at	11	11	2704.2	P	0.000732	11	11	2402.8	P	0.000244	11	11	2853.4	P	0.000732	11	11	2315	P	0.000732	11	11	2962.3	P	0.001953	11	11	2941.1	P	0.000732	chromatin modifying protein 1A	CHMP1A
201934_at	11	11	16669.4	P	0.000244	11	11	15441.4	P	0.000244	11	11	15172.8	P	0.000244	11	11	15768.6	P	0.000244	11	11	18276.8	P	0.000244	11	11	12903.9	P	0.000244	WD repeat domain 82	WDR82
201935_s_at	11	11	4135.1	P	0.000244	11	11	4159.1	P	0.000244	11	11	4337.3	P	0.000244	11	11	4336.5	P	0.000244	11	11	4584.9	P	0.001221	11	11	4001	P	0.000244	eukaryotic translation initiation factor 4 gamma, 3	EIF4G3
201936_s_at	11	11	2847.5	P	0.001953	11	11	2133.2	P	0.000244	11	11	2037	P	0.000244	11	11	2356.3	P	0.000732	11	11	2009.4	P	0.001221	11	11	3041.4	P	0.001221	eukaryotic translation initiation factor 4 gamma, 3	EIF4G3
201937_s_at	11	11	1459.3	P	0.008057	11	11	2026.9	P	0.005859	11	11	1537.5	P	0.008057	11	11	1657	P	0.010742	11	11	1657.2	P	0.008057	11	11	1950.6	P	0.005859	aspartyl aminopeptidase	DNPEP
201938_at	11	11	53072	P	0.000244	11	11	46729.2	P	0.000244	11	11	48499.8	P	0.000244	11	11	45967.8	P	0.000244	11	11	49511.8	P	0.000244	11	11	44405.1	P	0.000244	cyclin-dependent kinase 2 associated protein 1	CDK2AP1
201939_at	11	11	4362.8	P	0.000244	11	11	3626.6	P	0.000244	11	11	7275.4	P	0.000244	11	11	3451	P	0.000244	11	11	4728.4	P	0.000244	11	11	2253.2	P	0.000244	polo-like kinase 2 (Drosophila)	PLK2
201940_at	11	11	1931.4	P	0.000244	11	11	2063.1	P	0.000244	11	11	1772.2	P	0.000244	11	11	1900.1	P	0.000244	11	11	1559.3	P	0.000244	11	11	1300.8	P	0.000244	carboxypeptidase D	CPD
201941_at	11	11	4669.8	P	0.000244	11	11	6280.6	P	0.000244	11	11	5279.2	P	0.000244	11	11	5105.9	P	0.000244	11	11	4734.1	P	0.000244	11	11	3523.7	P	0.000244	carboxypeptidase D	CPD
201942_s_at	11	11	370.9	P	0.037598	11	11	409.1	P	0.030273	11	11	305.6	P	0.030273	11	11	209.6	A	0.095215	11	11	298	A	0.111572	11	11	175.6	A	0.149658	carboxypeptidase D	CPD
201943_s_at	11	11	1781.6	P	0.000732	11	11	2174.8	P	0.000244	11	11	1688.7	P	0.001953	11	11	1803.7	P	0.000732	11	11	1570.8	P	0.001953	11	11	1386.9	P	0.00415	carboxypeptidase D	CPD
201944_at	11	11	14517.7	P	0.000244	11	11	16128.8	P	0.000244	11	11	15967.1	P	0.000244	11	11	14507	P	0.000244	11	11	14986.5	P	0.000244	11	11	11952.7	P	0.000244	hexosaminidase B (beta polypeptide)	HEXB
201945_at	11	11	843.4	P	0.001953	11	11	624	P	0.008057	11	11	795.5	P	0.00293	11	11	816.7	P	0.005859	11	11	862.3	P	0.00415	11	11	533.3	P	0.046143	furin (paired basic amino acid cleaving enzyme)	FURIN
201946_s_at	11	11	5118	P	0.000244	11	11	3562.8	P	0.000244	11	11	3859.7	P	0.000244	11	11	3207.5	P	0.000244	11	11	3734.3	P	0.000244	11	11	5076.6	P	0.000244	chaperonin containing TCP1, subunit 2 (beta)	CCT2
201947_s_at	11	11	13809.3	P	0.000244	11	11	12478.2	P	0.000244	11	11	11977.6	P	0.000244	11	11	11379.7	P	0.000244	11	11	12404.2	P	0.000244	11	11	19592.8	P	0.000244	chaperonin containing TCP1, subunit 2 (beta)	CCT2
201948_at	11	11	3279.7	P	0.000244	11	11	2495.6	P	0.000244	11	11	2781	P	0.000244	11	11	2797.7	P	0.000244	11	11	2990.6	P	0.000244	11	11	2811.6	P	0.000244	guanine nucleotide binding protein-like 2 (nucleolar)	GNL2
201949_x_at	11	11	13002.1	P	0.000244	11	11	11211.1	P	0.000244	11	11	15843.3	P	0.000732	11	11	15054.6	P	0.000732	11	11	13198.4	P	0.000244	11	11	15886.9	P	0.000244	capping protein (actin filament) muscle Z-line, beta	CAPZB
201950_x_at	11	11	10239.7	P	0.000244	11	11	8562.8	P	0.000244	11	11	10938.9	P	0.000244	11	11	10801	P	0.000244	11	11	10653.5	P	0.000244	11	11	9596	P	0.000244	capping protein (actin filament) muscle Z-line, beta	CAPZB
201951_at	11	11	19521.8	P	0.000244	11	11	11368.8	P	0.000244	11	11	8577.2	P	0.000732	11	11	9158.3	P	0.000244	11	11	8761.8	P	0.000244	11	11	10877.4	P	0.000244	activated leukocyte cell adhesion molecule	ALCAM
201952_at	11	11	32780.5	P	0.000244	11	11	26127.9	P	0.000244	11	11	20903.4	P	0.000244	11	11	23150.5	P	0.000244	11	11	22342.3	P	0.000244	11	11	26150.8	P	0.000244	activated leukocyte cell adhesion molecule	ALCAM
201953_at	11	11	10465.4	P	0.000244	11	11	4960.4	P	0.000244	11	11	8254.7	P	0.000244	11	11	7071.8	P	0.000244	11	11	8610.7	P	0.000244	11	11	6408	P	0.000244	calcium and integrin binding 1 (calmyrin)	CIB1
201954_at	11	11	33102.8	P	0.000244	11	11	22065	P	0.000244	11	11	29676.3	P	0.000244	11	11	23336.6	P	0.000244	11	11	30589.1	P	0.000244	11	11	27861.5	P	0.000244	actin related protein 2/3 complex, subunit 1B, 41kDa	ARPC1B
201955_at	11	11	8864.8	P	0.000244	11	11	7694.3	P	0.000244	11	11	7973.3	P	0.000244	11	11	8650.8	P	0.000244	11	11	9175.4	P	0.000244	11	11	9733.3	P	0.000244	cyclin C	CCNC
201956_s_at	11	11	4027.6	P	0.000244	11	11	3304	P	0.000244	11	11	3991.5	P	0.000244	11	11	4081.7	P	0.000244	11	11	3959.6	P	0.000244	11	11	4622.2	P	0.000244	glyceronephosphate O-acyltransferase	GNPAT
201957_at	11	11	472.7	P	0.046143	11	11	937.8	P	0.01416	11	11	1049.3	P	0.018555	11	11	818.9	P	0.030273	11	11	923.6	P	0.046143	11	11	458.4	A	0.129639	protein phosphatase 1, regulatory (inhibitor) subunit 12B	PPP1R12B
201958_s_at	11	11	14.2	A	0.919434	11	11	8.1	A	0.962402	11	11	8	A	0.953857	11	11	16.9	A	0.932373	11	11	47.9	A	0.567627	11	11	11.4	A	0.919434	protein phosphatase 1, regulatory (inhibitor) subunit 12B	PPP1R12B
201959_s_at	11	11	4163.3	P	0.001221	11	11	6880.3	P	0.000244	11	11	3774.8	P	0.001221	11	11	5912	P	0.000732	11	11	3636.5	P	0.001221	11	11	3203	P	0.001221	MYC binding protein 2	MYCBP2
201960_s_at	11	11	12035.9	P	0.000244	11	11	16999.5	P	0.000244	11	11	11046.7	P	0.000244	11	11	15090.3	P	0.000244	11	11	10013.7	P	0.000244	11	11	8864.9	P	0.000244	MYC binding protein 2	MYCBP2
201961_s_at	11	11	762.2	M	0.056152	11	11	1271.2	P	0.01416	11	11	649	P	0.023926	11	11	1041.5	P	0.030273	11	11	683.8	P	0.023926	11	11	1025.3	P	0.023926	ring finger protein 41	RNF41
201962_s_at	11	11	439.3	P	0.00415	11	11	992.6	P	0.000732	11	11	605.1	P	0.008057	11	11	824.5	P	0.001221	11	11	802.7	P	0.00293	11	11	917.8	P	0.000732	ring finger protein 41	RNF41
201963_at	11	11	4326.7	P	0.000244	11	11	4635.5	P	0.000244	11	11	4104.2	P	0.000244	11	11	4104.4	P	0.000244	11	11	4834.6	P	0.000244	11	11	4143.8	P	0.000244	acyl-CoA synthetase long-chain family member 1	ACSL1
201964_at	11	11	1850.1	P	0.000244	11	11	2275.4	P	0.000244	11	11	2334.9	P	0.000244	11	11	2680.5	P	0.000244	11	11	1928.3	P	0.000244	11	11	1550.4	P	0.000244	senataxin	SETX
201965_s_at	11	11	1558.8	P	0.010742	11	11	1282.5	P	0.010742	11	11	1558.6	P	0.005859	11	11	1619.6	P	0.010742	11	11	1327.8	P	0.018555	11	11	1171.5	P	0.01416	senataxin	SETX
201966_at	11	11	6177.2	P	0.000244	11	11	6257.7	P	0.000244	11	11	9519.4	P	0.000244	11	11	6387.7	P	0.000732	11	11	6295.4	P	0.000244	11	11	9328.9	P	0.000244	NADH dehydrogenase (ubiquinone) Fe-S protein 2, 49kDa (NADH-coenzyme Q reductase)	NDUFS2
201967_at	11	11	1670.4	P	0.000244	11	11	1732.8	P	0.001221	11	11	2143.8	P	0.000732	11	11	1616	P	0.001221	11	11	2332	P	0.000244	11	11	2109.6	P	0.000244	RNA binding motif protein 6	RBM6
201968_s_at	11	11	11556.4	P	0.000244	11	11	9014.1	P	0.000244	11	11	14256.4	P	0.000244	11	11	11499.8	P	0.000244	11	11	14188.5	P	0.000244	11	11	11735.4	P	0.000244	phosphoglucomutase 1	PGM1
201969_at	11	11	610.6	P	0.00415	11	11	263	P	0.00415	11	11	558.7	P	0.00293	11	11	492.8	P	0.010742	11	11	518.9	P	0.00415	11	11	305.8	P	0.00293	nuclear autoantigenic sperm protein (histone-binding)	NASP
201970_s_at	11	11	2289.4	P	0.000244	11	11	1390.1	P	0.000244	11	11	2798.8	P	0.000244	11	11	1535.3	P	0.001221	11	11	1856.4	P	0.000244	11	11	1884.9	P	0.000244	nuclear autoantigenic sperm protein (histone-binding)	NASP
201971_s_at	11	11	887.5	P	0.000244	11	11	745.9	P	0.000244	11	11	709	P	0.000244	11	11	730	P	0.001953	11	11	1002.3	P	0.000244	11	11	487.6	P	0.000244	ATPase, H+ transporting, lysosomal 70kDa, V1 subunit A	ATP6V1A
201972_at	11	11	6092.7	P	0.000244	11	11	7701.1	P	0.000732	11	11	8309.3	P	0.001221	11	11	7437.3	P	0.000732	11	11	7745	P	0.01416	11	11	5957.1	P	0.001221	ATPase, H+ transporting, lysosomal 70kDa, V1 subunit A	ATP6V1A
201973_s_at	11	11	12183.5	P	0.000732	11	11	10054.8	P	0.000732	11	11	13918.6	P	0.000732	11	11	17080.9	P	0.000244	11	11	12529.6	P	0.000732	11	11	12398.6	P	0.000244	chromosome 7 open reading frame 28A /// chromosome 7 open reading frame 28B /// similar to Chromosome 7 open reading frame 28B	C7orf28A /// C7orf28B /// LOC100133775
201974_s_at	11	11	195.5	P	0.046143	11	11	67.2	A	0.219482	11	11	198.7	A	0.095215	11	11	36.2	A	0.219482	11	11	209.3	A	0.067627	11	11	263.4	A	0.111572	chromosome 7 open reading frame 28A	C7orf28A
201975_at	11	11	4507.5	P	0.000244	11	11	9267.4	P	0.000244	11	11	5873.5	P	0.000244	11	11	7950.8	P	0.000244	11	11	6048.7	P	0.000244	11	11	5910	P	0.000244	CAP-GLY domain containing linker protein 1	CLIP1
201976_s_at	11	11	4336.9	P	0.001953	11	11	4316.3	P	0.001953	11	11	6402.1	P	0.000244	11	11	5053.4	P	0.000732	11	11	4697.6	P	0.001953	11	11	5732.6	P	0.001953	myosin X	MYO10
201977_s_at	11	11	865	P	0.000244	11	11	758.3	P	0.000244	11	11	748.6	P	0.000244	11	11	690	P	0.000244	11	11	832.9	P	0.000244	11	11	511.8	P	0.000244	KIAA0141	KIAA0141
201978_s_at	11	11	2617.8	P	0.005859	11	11	2561	P	0.005859	11	11	2596.2	P	0.008057	11	11	2441.9	P	0.005859	11	11	2469.8	P	0.010742	11	11	1898.9	P	0.023926	KIAA0141	KIAA0141
201979_s_at	11	11	743	A	0.095215	11	11	656.2	A	0.129639	11	11	688.2	A	0.080566	11	11	667.9	A	0.095215	11	11	592.1	A	0.129639	11	11	761.8	A	0.067627	protein phosphatase 5, catalytic subunit	PPP5C
201980_s_at	11	11	13673.1	P	0.000244	11	11	12271.2	P	0.000244	11	11	11647.1	P	0.000244	11	11	14153.2	P	0.000244	11	11	12297	P	0.000244	11	11	14606.5	P	0.000244	Ras suppressor protein 1	RSU1
201981_at	11	11	1622.3	P	0.000244	11	11	6005.7	P	0.000244	11	11	2727.1	P	0.000244	11	11	8664.6	P	0.000244	11	11	3622.6	P	0.000244	11	11	4757.7	P	0.000244	pregnancy-associated plasma protein A, pappalysin 1	PAPPA
201982_s_at	11	11	455.6	P	0.01416	11	11	618	P	0.00293	11	11	339.1	P	0.037598	11	11	919.5	P	0.00293	11	11	470.4	P	0.010742	11	11	621.3	P	0.00415	pregnancy-associated plasma protein A, pappalysin 1	PAPPA
201983_s_at	11	11	2650.9	P	0.000732	11	11	5449.3	P	0.000244	11	11	5330.4	P	0.000244	11	11	4323.4	P	0.000244	11	11	4503.6	P	0.000244	11	11	3481.4	P	0.000244	epidermal growth factor receptor (erythroblastic leukemia viral (v-erb-b) oncogene homolog, avian)	EGFR
201984_s_at	11	11	1378.2	P	0.001221	11	11	2322.5	P	0.000244	11	11	1752.8	P	0.000732	11	11	2090	P	0.001221	11	11	1805.5	P	0.001221	11	11	1899.8	P	0.000244	epidermal growth factor receptor (erythroblastic leukemia viral (v-erb-b) oncogene homolog, avian)	EGFR
201985_at	11	11	1842.2	P	0.000244	11	11	2414.6	P	0.000244	11	11	2210.4	P	0.000244	11	11	2516.8	P	0.023926	11	11	2414.8	P	0.000244	11	11	2525.9	P	0.000244	KIAA0196	KIAA0196
201986_at	11	11	3760.6	P	0.000732	11	11	3712.4	P	0.000732	11	11	3022.2	P	0.000732	11	11	3508.2	P	0.000732	11	11	3201.2	P	0.001221	11	11	2834.6	P	0.000732	mediator complex subunit 13	MED13
201987_at	11	11	8079.7	P	0.000732	11	11	9307.9	P	0.000732	11	11	7051.8	P	0.000732	11	11	7159.8	P	0.000732	11	11	6619.9	P	0.000732	11	11	6051.2	P	0.000732	mediator complex subunit 13	MED13
201988_s_at	11	11	1563.1	P	0.001953	11	11	1205.1	P	0.00293	11	11	1562.6	P	0.000732	11	11	1283.4	P	0.00415	11	11	1306.2	P	0.000732	11	11	967.5	P	0.00293	cAMP responsive element binding protein-like 2	CREBL2
201989_s_at	11	11	3818.2	P	0.000244	11	11	5054.5	P	0.000244	11	11	5291	P	0.000244	11	11	4653.3	P	0.000244	11	11	3785.3	P	0.000244	11	11	5032.9	P	0.000244	cAMP responsive element binding protein-like 2	CREBL2
201990_s_at	11	11	1837.4	P	0.000244	11	11	1963.4	P	0.000244	11	11	2509.2	P	0.000244	11	11	2338.4	P	0.000244	11	11	2416.5	P	0.000244	11	11	2294	P	0.000244	cAMP responsive element binding protein-like 2	CREBL2
201991_s_at	11	11	13442.4	P	0.000244	11	11	13752	P	0.000244	11	11	16401	P	0.000244	11	11	16397.3	P	0.000244	11	11	15835.1	P	0.000244	11	11	15279.2	P	0.000244	kinesin family member 5B	KIF5B
201992_s_at	11	11	938.3	P	0.00415	11	11	822.4	P	0.00293	11	11	1158.5	P	0.00415	11	11	994.9	P	0.00293	11	11	867.1	P	0.00415	11	11	1145.6	P	0.001221	kinesin family member 5B	KIF5B
201993_x_at	11	11	11787.5	P	0.000732	11	11	10838.7	P	0.000732	11	11	11697.8	P	0.000732	11	11	10178.8	P	0.000732	11	11	13221	P	0.000732	11	11	12383.9	P	0.000732	heterogeneous nuclear ribonucleoprotein D-like	HNRPDL
201994_at	11	11	42987.3	P	0.000244	11	11	38507	P	0.000244	11	11	42717.2	P	0.000244	11	11	48786.6	P	0.000244	11	11	42895	P	0.000244	11	11	45051.8	P	0.000244	mortality factor 4 like 2	MORF4L2
201995_at	11	11	11918.1	P	0.000732	11	11	11877.2	P	0.000732	11	11	14136.4	P	0.000732	11	11	17531.1	P	0.000732	11	11	15235.1	P	0.008057	11	11	9429.6	P	0.000732	exostoses (multiple) 1	EXT1
201996_s_at	11	11	826.3	P	0.000244	11	11	1827.5	P	0.000244	11	11	1168	P	0.000244	11	11	1979.2	P	0.000244	11	11	1115.2	P	0.000244	11	11	841.5	P	0.000244	spen homolog, transcriptional regulator (Drosophila)	SPEN
201997_s_at	11	11	2047.7	P	0.000244	11	11	2264.3	P	0.000244	11	11	2088.9	P	0.000244	11	11	2849.9	P	0.000244	11	11	1969.4	P	0.000244	11	11	2485.6	P	0.000244	spen homolog, transcriptional regulator (Drosophila)	SPEN
201998_at	11	11	212.7	P	0.037598	11	11	279.2	P	0.001953	11	11	332.1	P	0.005859	11	11	304.9	P	0.023926	11	11	261.2	P	0.001953	11	11	209.2	A	0.080566	ST6 beta-galactosamide alpha-2,6-sialyltranferase 1	ST6GAL1
201999_s_at	11	11	23336.9	P	0.000244	11	11	27188.7	P	0.000244	11	11	23492.5	P	0.000244	11	11	26767	P	0.000244	11	11	28858.7	P	0.000244	11	11	29139.4	P	0.000244	dynein, light chain, Tctex-type 1	DYNLT1
202000_at	11	11	2333	P	0.001953	11	11	2322.9	P	0.001221	11	11	2107.9	P	0.001221	11	11	1824.1	P	0.001953	11	11	2024.9	P	0.001221	11	11	2400.6	P	0.001221	NADH dehydrogenase (ubiquinone) 1 alpha subcomplex, 6, 14kDa	NDUFA6
202001_s_at	11	11	16611.2	P	0.000244	11	11	14365	P	0.000244	11	11	14478	P	0.000244	11	11	12641.2	P	0.000244	11	11	13627.3	P	0.000244	11	11	15059.2	P	0.000244	NADH dehydrogenase (ubiquinone) 1 alpha subcomplex, 6, 14kDa	NDUFA6
202002_at	11	11	204.7	A	0.432373	11	11	130.8	A	0.5	11	11	233.7	P	0.023926	11	11	121.1	A	0.432373	11	11	252.8	A	0.149658	11	11	111	A	0.5	acetyl-Coenzyme A acyltransferase 2	ACAA2
202003_s_at	11	11	2553.8	P	0.000244	11	11	3896.8	P	0.000244	11	11	3701.5	P	0.000244	11	11	3463.1	P	0.000244	11	11	3752.1	P	0.000244	11	11	3609.8	P	0.000244	acetyl-Coenzyme A acyltransferase 2	ACAA2
202004_x_at	11	11	7357.8	P	0.000244	11	11	5918.5	P	0.000244	11	11	6768.9	P	0.000732	11	11	6971.8	P	0.000244	11	11	6605.2	P	0.000244	11	11	7583.9	P	0.000244	succinate dehydrogenase complex, subunit C, integral membrane protein, 15kDa	SDHC
202005_at	11	11	269.2	A	0.27417	11	11	86.4	A	0.366211	11	11	194	A	0.35791	11	11	88	A	0.5	11	11	159.3	A	0.366211	11	11	34.7	A	0.633789	suppression of tumorigenicity 14 (colon carcinoma)	ST14
202006_at	11	11	8265.2	P	0.000244	11	11	7264.8	P	0.000244	11	11	6884.1	P	0.000244	11	11	9110.6	P	0.000244	11	11	8162.4	P	0.000244	11	11	6429.5	P	0.000244	protein tyrosine phosphatase, non-receptor type 12	PTPN12
202007_at	11	11	5301.1	P	0.000244	11	11	8122.2	P	0.000244	11	11	3857.2	P	0.000244	11	11	4932.5	P	0.000244	11	11	4973.8	P	0.000244	11	11	8840.4	P	0.000244	nidogen 1	NID1
202008_s_at	11	11	660.9	P	0.000732	11	11	1095.2	P	0.000244	11	11	582.1	P	0.000732	11	11	796.7	P	0.000244	11	11	876.1	P	0.023926	11	11	1316.1	P	0.000244	nidogen 1	NID1
202009_at	11	11	2237	P	0.00293	11	11	2158.2	P	0.001221	11	11	2039	P	0.001953	11	11	1563	P	0.008057	11	11	2355.3	P	0.000732	11	11	2725.2	P	0.000732	twinfilin, actin-binding protein, homolog 2 (Drosophila)	TWF2
202010_s_at	11	11	3431.2	P	0.000732	11	11	3102.5	P	0.000244	11	11	2774.3	P	0.000244	11	11	3579.2	P	0.000244	11	11	3139.2	P	0.000244	11	11	2950.1	P	0.000244	zinc finger protein 410	ZNF410
202011_at	11	11	17263.3	P	0.000244	11	11	14476.6	P	0.000244	11	11	16548.1	P	0.000244	11	11	15622.5	P	0.000244	11	11	17068.2	P	0.000244	11	11	12436.9	P	0.000244	tight junction protein 1 (zona occludens 1)	TJP1
202012_s_at	11	11	16906.7	P	0.000244	11	11	15091.8	P	0.000244	11	11	13339.7	P	0.000244	11	11	9123.8	P	0.000244	11	11	14227.7	P	0.000244	11	11	9931.6	P	0.000244	exostoses (multiple) 2	EXT2
202013_s_at	11	11	6173.4	P	0.000244	11	11	5861.7	P	0.000244	11	11	5249	P	0.000244	11	11	3869.3	P	0.000244	11	11	5385.9	P	0.000244	11	11	4430.9	P	0.000244	exostoses (multiple) 2	EXT2
202014_at	11	11	394.5	P	0.046143	11	11	780.6	P	0.005859	11	11	719.4	P	0.00415	11	11	785.8	P	0.018555	11	11	968.3	P	0.008057	11	11	547.7	P	0.018555	protein phosphatase 1, regulatory (inhibitor) subunit 15A	PPP1R15A
202015_x_at	11	11	113.4	A	0.067627	11	11	32.3	A	0.091064	11	11	75.6	P	0.030273	11	11	121.1	P	0.00415	11	11	92.1	P	0.01416	11	11	62.7	A	0.080566	---	---
202016_at	11	11	550	P	0.000732	11	11	8482.4	P	0.000244	11	11	7077.6	P	0.000244	11	11	9814.8	P	0.000244	11	11	6936.9	P	0.000244	11	11	9644.2	P	0.000244	mesoderm specific transcript homolog (mouse)	MEST
202017_at	11	11	847.9	A	0.111572	11	11	2390.1	P	0.010742	11	11	1092.3	P	0.046143	11	11	1234	A	0.067627	11	11	1402.8	M	0.056152	11	11	1091.8	P	0.030273	epoxide hydrolase 1, microsomal (xenobiotic)	EPHX1
202018_s_at	11	11	11	A	0.919434	11	11	9.5	A	0.932373	11	11	7.2	A	0.969727	11	11	6.3	A	0.98584	11	11	12.7	A	0.974365	11	11	13.1	A	0.904785	lactotransferrin	LTF
202019_s_at	11	11	707.5	P	0.008057	11	11	694.9	P	0.005859	11	11	640.9	P	0.005859	11	11	826.4	P	0.001953	11	11	511.2	P	0.010742	11	11	608.2	P	0.001221	LanC lantibiotic synthetase component C-like 1 (bacterial)	LANCL1
202020_s_at	11	11	6412.4	P	0.000244	11	11	6419	P	0.000244	11	11	6861.4	P	0.000244	11	11	5702.4	P	0.000244	11	11	5632.4	P	0.000244	11	11	6052.5	P	0.000244	LanC lantibiotic synthetase component C-like 1 (bacterial)	LANCL1
202021_x_at	11	11	23061.9	P	0.000244	11	11	40308.9	P	0.000244	11	11	26395.7	P	0.000244	11	11	29366.4	P	0.000244	11	11	33738.1	P	0.000244	11	11	26395.3	P	0.000244	eukaryotic translation initiation factor 1	EIF1
202022_at	11	11	1176.8	P	0.001953	11	11	673	P	0.005859	11	11	565.8	P	0.018555	11	11	588.5	P	0.030273	11	11	624.6	P	0.030273	11	11	660.4	P	0.018555	aldolase C, fructose-bisphosphate	ALDOC
202023_at	11	11	23.2	A	0.870361	11	11	20.9	A	0.870361	11	11	10.4	A	0.919434	11	11	29.5	A	0.828613	11	11	17.1	A	0.870361	11	11	22.6	A	0.72583	ephrin-A1	EFNA1
202024_at	11	11	2617.4	P	0.000244	11	11	2286.1	P	0.000244	11	11	2497	P	0.000244	11	11	2334.8	P	0.000244	11	11	2293.6	P	0.000244	11	11	2748.9	P	0.000244	arsA arsenite transporter, ATP-binding, homolog 1 (bacterial)	ASNA1
202025_x_at	11	11	1625.2	P	0.000732	11	11	1702.6	P	0.001221	11	11	1608.7	P	0.000732	11	11	1429.8	P	0.001221	11	11	1441.9	P	0.001221	11	11	1737.1	P	0.000732	acetyl-Coenzyme A acyltransferase 1	ACAA1
202026_at	11	11	9576.8	P	0.000244	11	11	10680.3	P	0.000244	11	11	9199.9	P	0.000244	11	11	10639.1	P	0.000244	11	11	10392.6	P	0.000244	11	11	12355.7	P	0.000244	succinate dehydrogenase complex, subunit D, integral membrane protein	SDHD
202027_at	11	11	6630.6	P	0.001953	11	11	4186.6	P	0.001953	11	11	5127.9	P	0.001953	11	11	4905.3	P	0.00415	11	11	4864.2	P	0.001953	11	11	4647.7	P	0.00293	transmembrane protein 184B	TMEM184B
202028_s_at	11	11	5198.6	P	0.000732	11	11	4626.1	P	0.000732	11	11	2843.5	P	0.001953	11	11	4369.3	P	0.000244	11	11	3493.3	P	0.000244	11	11	3893.5	P	0.000732	ribosomal protein L38	RPL38
202029_x_at	11	11	52331.3	P	0.000244	11	11	54360	P	0.000244	11	11	56926.6	P	0.000244	11	11	51925.3	P	0.000244	11	11	55287.6	P	0.000244	11	11	59760.2	P	0.000244	ribosomal protein L38	RPL38
202030_at	11	11	1423.6	P	0.000732	11	11	989	P	0.00293	11	11	1381.3	P	0.001221	11	11	1195.9	P	0.00415	11	11	1620.8	P	0.001953	11	11	1325.8	P	0.001221	branched chain ketoacid dehydrogenase kinase	BCKDK
202031_s_at	11	11	5871.2	P	0.000732	11	11	4672.6	P	0.001221	11	11	7095.9	P	0.000732	11	11	7087.9	P	0.000732	11	11	5998.3	P	0.000732	11	11	4258.1	P	0.001953	WD repeat domain, phosphoinositide interacting 2	WIPI2
202032_s_at	11	11	1086.1	P	0.001221	11	11	1053.8	P	0.000244	11	11	1163.6	P	0.000244	11	11	1277	P	0.000732	11	11	1148.9	P	0.000244	11	11	1024.7	P	0.000732	mannosidase, alpha, class 2A, member 2	MAN2A2
202033_s_at	11	11	5306.9	P	0.000244	11	11	6395.6	P	0.000244	11	11	5001.5	P	0.000244	11	11	5500.8	P	0.000244	11	11	4940.7	P	0.000244	11	11	4495.8	P	0.000244	RB1-inducible coiled-coil 1	RB1CC1
202034_x_at	11	11	2444.9	P	0.000244	11	11	3341.9	P	0.000244	11	11	2178.4	P	0.000244	11	11	4027.9	P	0.000244	11	11	3238.6	P	0.000244	11	11	2706	P	0.000732	RB1-inducible coiled-coil 1	RB1CC1
202035_s_at	11	11	352.2	P	0.00415	11	11	28.1	A	0.5	11	11	185.1	P	0.030273	11	11	353.9	P	0.01416	11	11	125.2	A	0.295898	11	11	43.6	A	0.27417	secreted frizzled-related protein 1	SFRP1
202036_s_at	11	11	351.5	P	0.000244	11	11	11.5	A	0.633789	11	11	200.7	P	0.023926	11	11	314.9	P	0.000732	11	11	131	A	0.149658	11	11	67.6	A	0.067627	secreted frizzled-related protein 1	SFRP1
202037_s_at	11	11	1262.3	P	0.000244	11	11	245.1	P	0.018555	11	11	558.6	P	0.000244	11	11	1869.7	P	0.000244	11	11	365.9	P	0.00415	11	11	267.9	P	0.000244	secreted frizzled-related protein 1	SFRP1
202038_at	11	11	8757.3	P	0.000244	11	11	9388.9	P	0.000244	11	11	7908	P	0.000244	11	11	8167.2	P	0.000244	11	11	8036	P	0.000244	11	11	8963.5	P	0.000244	ubiquitination factor E4A (UFD2 homolog, yeast)	UBE4A
202039_at	11	11	601.9	P	0.01416	11	11	642.2	P	0.008057	11	11	1159.4	P	0.001953	11	11	830.4	P	0.001953	11	11	1008.4	P	0.001953	11	11	717.5	P	0.008057	myosin XVIIIA /// TGFB1-induced anti-apoptotic factor 1	MYO18A /// TIAF1
202040_s_at	11	11	1485.7	P	0.000244	11	11	1426.3	P	0.000244	11	11	1557.9	P	0.000244	11	11	1275.4	P	0.000244	11	11	1311.4	P	0.000244	11	11	1489.8	P	0.000244	lysine (K)-specific demethylase 5A	KDM5A
202041_s_at	11	11	11921.7	P	0.000244	11	11	10103	P	0.000244	11	11	9519.5	P	0.000244	11	11	9668	P	0.000244	11	11	9619.9	P	0.000244	11	11	9862.7	P	0.000244	fibroblast growth factor (acidic) intracellular binding protein	FIBP
202042_at	11	11	6033.9	P	0.000244	11	11	4552.4	P	0.000244	11	11	6045.9	P	0.000244	11	11	4731.1	P	0.000244	11	11	5574.5	P	0.000244	11	11	7185.5	P	0.000244	histidyl-tRNA synthetase	HARS
202043_s_at	11	11	9665.6	P	0.000244	11	11	7861.7	P	0.000244	11	11	7000.6	P	0.000244	11	11	5847.5	P	0.000244	11	11	7964.7	P	0.000244	11	11	11083.5	P	0.000244	spermine synthase	SMS
202044_at	11	11	572.2	P	0.008057	11	11	388.4	P	0.010742	11	11	340.3	P	0.030273	11	11	448.6	A	0.067627	11	11	403.7	P	0.030273	11	11	553.9	P	0.018555	glucocorticoid receptor DNA binding factor 1	GRLF1
202045_s_at	11	11	528.7	A	0.111572	11	11	842.9	P	0.046143	11	11	719.9	P	0.046143	11	11	827.7	P	0.046143	11	11	553.8	M	0.056152	11	11	849.3	P	0.01416	glucocorticoid receptor DNA binding factor 1	GRLF1
202046_s_at	11	11	179.3	P	0.005859	11	11	271.1	P	0.000244	11	11	246.5	P	0.01416	11	11	180.9	P	0.005859	11	11	251.9	P	0.001221	11	11	290	P	0.001953	glucocorticoid receptor DNA binding factor 1	GRLF1
202047_s_at	11	11	2357.2	P	0.000732	11	11	3285	P	0.005859	11	11	4352.6	P	0.000244	11	11	3948.3	P	0.000244	11	11	3315.8	P	0.00415	11	11	3699.5	P	0.001953	chromobox homolog 6	CBX6
202048_s_at	11	11	3459.4	A	0.171387	11	11	3619.3	A	0.149658	11	11	5026.6	A	0.111572	11	11	4542.4	A	0.095215	11	11	4581.1	A	0.111572	11	11	3823.2	A	0.171387	chromobox homolog 6	CBX6
202049_s_at	11	11	2014.6	P	0.000244	11	11	1914.1	P	0.000244	11	11	1842.9	P	0.000244	11	11	1618.2	P	0.000244	11	11	1536.8	P	0.000244	11	11	2320.8	P	0.000244	zinc finger, MYM-type 4	ZMYM4
202050_s_at	11	11	1948.7	P	0.000244	11	11	2090.1	P	0.000244	11	11	2123.2	P	0.000244	11	11	1958.1	P	0.000244	11	11	1917.3	P	0.000244	11	11	1816.5	P	0.000244	zinc finger, MYM-type 4	ZMYM4
202051_s_at	11	11	2343.8	P	0.000244	11	11	3105.1	P	0.000244	11	11	2424.4	P	0.000244	11	11	2392.8	P	0.000244	11	11	2475.9	P	0.000244	11	11	3657.7	P	0.000244	zinc finger, MYM-type 4	ZMYM4
202052_s_at	11	11	9775.8	P	0.000732	11	11	8535.4	P	0.000732	11	11	7637.4	P	0.000732	11	11	9091.8	P	0.000732	11	11	8503.7	P	0.000732	11	11	9793.5	P	0.000732	retinoic acid induced 14	RAI14
202053_s_at	11	11	3223.3	P	0.000732	11	11	8845.4	P	0.000244	11	11	3582.1	P	0.000732	11	11	2614.1	P	0.000732	11	11	3818.4	P	0.000732	11	11	6846	P	0.000244	aldehyde dehydrogenase 3 family, member A2	ALDH3A2
202054_s_at	11	11	1913.7	P	0.000244	11	11	10314.8	P	0.000244	11	11	5025.1	P	0.000244	11	11	2585.6	P	0.000244	11	11	3277.9	P	0.000244	11	11	6646.4	P	0.000244	aldehyde dehydrogenase 3 family, member A2	ALDH3A2
202055_at	11	11	2373.4	P	0.001953	11	11	2279	P	0.001953	11	11	2710	P	0.001953	11	11	2595.8	P	0.001221	11	11	2622.5	P	0.001953	11	11	2275.5	P	0.001953	karyopherin alpha 1 (importin alpha 5)	KPNA1
202056_at	11	11	1996.2	P	0.000244	11	11	2417.7	P	0.000244	11	11	2992.7	P	0.000244	11	11	3090.3	P	0.000244	11	11	3193.3	P	0.000244	11	11	2222.6	P	0.000244	karyopherin alpha 1 (importin alpha 5)	KPNA1
202057_at	11	11	704.2	P	0.01416	11	11	533.6	P	0.023926	11	11	581.3	P	0.01416	11	11	707.1	P	0.023926	11	11	639.1	P	0.008057	11	11	401.2	P	0.018555	karyopherin alpha 1 (importin alpha 5)	KPNA1
202058_s_at	11	11	902.6	P	0.000244	11	11	899.9	P	0.000244	11	11	882.3	P	0.000244	11	11	849.1	P	0.000244	11	11	729.2	P	0.000732	11	11	974.6	P	0.000244	karyopherin alpha 1 (importin alpha 5)	KPNA1
202059_s_at	11	11	5402.9	P	0.001953	11	11	4460.8	P	0.001221	11	11	5199.4	P	0.001221	11	11	5304.7	P	0.000732	11	11	4504.6	P	0.001221	11	11	4978.3	P	0.000732	karyopherin alpha 1 (importin alpha 5)	KPNA1
202060_at	11	11	5744.7	P	0.000244	11	11	6090.3	P	0.000244	11	11	6682.5	P	0.000244	11	11	7436.1	P	0.000244	11	11	5705.6	P	0.000244	11	11	8731.8	P	0.000244	Ctr9, Paf1/RNA polymerase II complex component, homolog (S. cerevisiae)	CTR9
202061_s_at	11	11	6270.1	P	0.000244	11	11	11442	P	0.000244	11	11	7540	P	0.000244	11	11	6597.7	P	0.000244	11	11	6884.4	P	0.000244	11	11	7278	P	0.000244	sel-1 suppressor of lin-12-like (C. elegans)	SEL1L
202062_s_at	11	11	2243.8	P	0.000244	11	11	2903.5	P	0.000244	11	11	2260.1	P	0.000244	11	11	1461.6	P	0.000244	11	11	1019.4	P	0.000244	11	11	2760.4	P	0.000244	sel-1 suppressor of lin-12-like (C. elegans)	SEL1L
202063_s_at	11	11	161	P	0.023926	11	11	337.1	P	0.005859	11	11	325	P	0.023926	11	11	291.2	A	0.080566	11	11	235.8	A	0.095215	11	11	356.9	P	0.01416	sel-1 suppressor of lin-12-like (C. elegans)	SEL1L
202064_s_at	11	11	618.5	P	0.005859	11	11	610.2	P	0.005859	11	11	730.3	P	0.001953	11	11	634.2	P	0.001221	11	11	636.6	P	0.000732	11	11	795.3	P	0.000732	sel-1 suppressor of lin-12-like (C. elegans)	SEL1L
202065_s_at	11	11	401.1	A	0.111572	11	11	354.2	A	0.149658	11	11	467.9	P	0.030273	11	11	407.3	M	0.056152	11	11	317.3	A	0.111572	11	11	278.9	A	0.171387	protein tyrosine phosphatase, receptor type, f polypeptide (PTPRF), interacting protein (liprin), alpha 1	PPFIA1
202066_at	11	11	3905.4	P	0.000244	11	11	4483.2	P	0.000244	11	11	4600.2	P	0.000244	11	11	5680.3	P	0.000244	11	11	3797.9	P	0.000244	11	11	3314.6	P	0.000244	protein tyrosine phosphatase, receptor type, f polypeptide (PTPRF), interacting protein (liprin), alpha 1	PPFIA1
202067_s_at	11	11	957.6	P	0.001221	11	11	677	P	0.00415	11	11	450.1	P	0.018555	11	11	273.4	A	0.095215	11	11	364.6	A	0.111572	11	11	733.2	P	0.00415	low density lipoprotein receptor	LDLR
202068_s_at	11	11	8075	P	0.000244	11	11	6133	P	0.000244	11	11	3973.4	P	0.000244	11	11	3140.8	P	0.000244	11	11	2961.4	P	0.000244	11	11	8936.2	P	0.000244	low density lipoprotein receptor	LDLR
202069_s_at	11	11	2619.4	P	0.000244	11	11	2856.6	P	0.000244	11	11	2465.8	P	0.000244	11	11	2495.1	P	0.000244	11	11	2412.7	P	0.000244	11	11	3059.3	P	0.000244	isocitrate dehydrogenase 3 (NAD+) alpha	IDH3A
202070_s_at	11	11	825.9	P	0.001221	11	11	819.4	P	0.000244	11	11	708	P	0.000244	11	11	906.2	P	0.005859	11	11	1007	P	0.00415	11	11	711.7	P	0.000244	isocitrate dehydrogenase 3 (NAD+) alpha	IDH3A
202071_at	11	11	15334.9	P	0.000244	11	11	24151.4	P	0.000244	11	11	29073.7	P	0.000244	11	11	25892.1	P	0.000244	11	11	20366.1	P	0.000244	11	11	16245.6	P	0.000244	syndecan 4	SDC4
202072_at	11	11	3597.7	P	0.00293	11	11	4128.7	P	0.001953	11	11	3444.8	P	0.000732	11	11	2898.5	P	0.00293	11	11	2825.9	P	0.00293	11	11	4349.9	P	0.000732	heterogeneous nuclear ribonucleoprotein L	HNRNPL
202073_at	11	11	7584.1	P	0.000244	11	11	7925.6	P	0.000244	11	11	7428.2	P	0.000244	11	11	7644	P	0.000244	11	11	8861.2	P	0.000244	11	11	7330.6	P	0.000244	optineurin	OPTN
202074_s_at	11	11	9594.1	P	0.000244	11	11	9252.3	P	0.000244	11	11	9239.7	P	0.000244	11	11	12118.9	P	0.000244	11	11	9053.4	P	0.000244	11	11	12198.7	P	0.000732	optineurin	OPTN
202075_s_at	11	11	262.8	P	0.018555	11	11	293.2	P	0.001953	11	11	284.9	P	0.01416	11	11	327.7	P	0.005859	11	11	335.8	P	0.008057	11	11	379.3	P	0.005859	phospholipid transfer protein	PLTP
202076_at	11	11	11805	P	0.000244	11	11	12096.5	P	0.000244	11	11	12408.8	P	0.000244	11	11	10683.1	P	0.000244	11	11	10447.4	P	0.000244	11	11	10438.7	P	0.000244	baculoviral IAP repeat-containing 2	BIRC2
202077_at	11	11	18791.1	P	0.000244	11	11	11972.7	P	0.000244	11	11	20900.4	P	0.000244	11	11	18932.9	P	0.000244	11	11	16775.8	P	0.000244	11	11	20422.8	P	0.000244	NADH dehydrogenase (ubiquinone) 1, alpha/beta subcomplex, 1, 8kDa	NDUFAB1
202078_at	11	11	4972.5	P	0.000244	11	11	3616.6	P	0.000244	11	11	4091.9	P	0.000244	11	11	3483.9	P	0.000244	11	11	4147.9	P	0.000244	11	11	4574.5	P	0.000244	COP9 constitutive photomorphogenic homolog subunit 3 (Arabidopsis)	COPS3
202079_s_at	11	11	603.7	P	0.046143	11	11	677.6	P	0.018555	11	11	780.4	P	0.008057	11	11	1331.2	P	0.00415	11	11	679.4	P	0.018555	11	11	840.7	P	0.010742	trafficking protein, kinesin binding 1	TRAK1
202080_s_at	11	11	1793.7	P	0.008057	11	11	3221.4	P	0.008057	11	11	3644.6	P	0.00293	11	11	5365.7	P	0.001221	11	11	2412	P	0.005859	11	11	3316.6	P	0.00293	trafficking protein, kinesin binding 1	TRAK1
202081_at	11	11	5882.7	P	0.00415	11	11	5406.3	P	0.023926	11	11	11353.9	P	0.00415	11	11	6711.7	P	0.00293	11	11	7922.1	P	0.00415	11	11	4548.4	P	0.018555	immediate early response 2	IER2
202082_s_at	11	11	783.3	P	0.000244	11	11	902.3	P	0.000244	11	11	808.7	P	0.000244	11	11	1328.2	P	0.000244	11	11	785.6	P	0.000244	11	11	1002.2	P	0.000244	SEC14-like 1 (S. cerevisiae)	SEC14L1
202083_s_at	11	11	697.4	P	0.000732	11	11	835.9	P	0.000732	11	11	620.1	P	0.000244	11	11	631.8	P	0.000732	11	11	651.7	P	0.000732	11	11	909.5	P	0.000244	SEC14-like 1 (S. cerevisiae)	SEC14L1
202084_s_at	11	11	3326.6	P	0.000732	11	11	3781.3	P	0.000732	11	11	3025.6	P	0.001221	11	11	4121.8	P	0.000732	11	11	3610.7	P	0.001221	11	11	3087.5	P	0.00293	SEC14-like 1 (S. cerevisiae)	SEC14L1
202085_at	11	11	4498.9	P	0.000244	11	11	2477.5	P	0.000244	11	11	3646.9	P	0.000244	11	11	2466.2	P	0.000244	11	11	3037.5	P	0.000244	11	11	4574.4	P	0.000244	tight junction protein 2 (zona occludens 2)	TJP2
202086_at	11	11	216.3	A	0.095215	11	11	1154.3	P	0.000732	11	11	247.2	A	0.067627	11	11	34.8	A	0.633789	11	11	356.3	A	0.080566	11	11	405.8	P	0.046143	myxovirus (influenza virus) resistance 1, interferon-inducible protein p78 (mouse)	MX1
202087_s_at	11	11	21975.9	P	0.000732	11	11	37319.5	P	0.000244	11	11	30622.1	P	0.000244	11	11	20524.1	P	0.000732	11	11	34554.4	P	0.000244	11	11	23151	P	0.000244	cathepsin L1	CTSL1
202088_at	11	11	31919	P	0.000244	11	11	28875.1	P	0.000244	11	11	27626.9	P	0.000244	11	11	26269.1	P	0.000244	11	11	30908.5	P	0.000244	11	11	20402.3	P	0.000244	solute carrier family 39 (zinc transporter), member 6	SLC39A6
202089_s_at	11	11	8570.3	P	0.000244	11	11	6887.4	P	0.000244	11	11	5634.5	P	0.000244	11	11	4851.1	P	0.000244	11	11	7381.6	P	0.000244	11	11	3615.8	P	0.000244	solute carrier family 39 (zinc transporter), member 6	SLC39A6
202090_s_at	11	11	22204.7	P	0.000244	11	11	21851.4	P	0.000244	11	11	23825.6	P	0.000244	11	11	22988.7	P	0.000244	11	11	24069.6	P	0.000244	11	11	28636.8	P	0.000244	ubiquinol-cytochrome c reductase, 6.4kDa subunit	UQCR
202091_at	11	11	253.5	P	0.005859	11	11	236	P	0.001953	11	11	214.7	P	0.000244	11	11	201.1	P	0.00415	11	11	164.1	P	0.005859	11	11	134.6	P	0.046143	ADP-ribosylation factor-like 2 binding protein	ARL2BP
202092_s_at	11	11	8588	P	0.005859	11	11	6293	P	0.01416	11	11	6940.9	P	0.008057	11	11	6507.4	P	0.01416	11	11	7325.1	P	0.005859	11	11	5690.9	P	0.018555	ADP-ribosylation factor-like 2 binding protein	ARL2BP
202093_s_at	11	11	1730	P	0.000244	11	11	1186.4	P	0.000732	11	11	1342.4	P	0.000732	11	11	1445.9	P	0.000244	11	11	1413.9	P	0.001221	11	11	1622.3	P	0.001953	Paf1, RNA polymerase II associated factor, homolog (S. cerevisiae)	PAF1
202094_at	11	11	1579.2	P	0.000732	11	11	329.1	A	0.171387	11	11	1538.8	P	0.000244	11	11	603.5	A	0.19458	11	11	1029.9	P	0.018555	11	11	941	P	0.005859	baculoviral IAP repeat-containing 5	BIRC5
202095_s_at	11	11	3580.5	P	0.000244	11	11	1218.4	P	0.000244	11	11	4323.5	P	0.000244	11	11	1478.5	P	0.000732	11	11	2028.7	P	0.000244	11	11	2680	P	0.000244	baculoviral IAP repeat-containing 5	BIRC5
202096_s_at	11	11	32905.4	P	0.000244	11	11	30840.4	P	0.000244	11	11	27994.9	P	0.000244	11	11	26476	P	0.000244	11	11	31010.5	P	0.000244	11	11	30285.3	P	0.000244	translocator protein (18kDa)	TSPO
202097_at	11	11	6254.8	P	0.000244	11	11	6163.3	P	0.000244	11	11	5989.4	P	0.000244	11	11	5936.9	P	0.000244	11	11	5965.6	P	0.000244	11	11	6544.6	P	0.000244	nucleoporin 153kDa	NUP153
202098_s_at	11	11	2623.7	P	0.023926	11	11	2832.1	P	0.023926	11	11	2413.9	P	0.023926	11	11	2167.1	P	0.023926	11	11	2020	P	0.023926	11	11	2400.3	P	0.023926	protein arginine methyltransferase 2	PRMT2
202099_s_at	11	11	56.4	A	0.932373	11	11	340.7	A	0.601074	11	11	82.4	A	0.780518	11	11	149.6	A	0.753906	11	11	310.3	A	0.72583	11	11	314.1	A	0.665527	DiGeorge syndrome critical region gene 2	DGCR2
202100_at	11	11	5691.8	P	0.000244	11	11	3309	P	0.000244	11	11	5396.1	P	0.000244	11	11	3504.9	P	0.000244	11	11	4319.6	P	0.000244	11	11	2959.4	P	0.000244	v-ral simian leukemia viral oncogene homolog B (ras related; GTP binding protein)	RALB
202101_s_at	11	11	1238.4	P	0.00293	11	11	1079.9	P	0.001221	11	11	1180.5	P	0.001221	11	11	888.7	P	0.00293	11	11	1036.6	P	0.00293	11	11	821.5	P	0.00415	v-ral simian leukemia viral oncogene homolog B (ras related; GTP binding protein)	RALB
202102_s_at	11	11	3324.8	P	0.000244	11	11	4328	P	0.000244	11	11	3715	P	0.000244	11	11	4610.4	P	0.000244	11	11	3887	P	0.000244	11	11	4462.9	P	0.000244	bromodomain containing 4	BRD4
202103_at	11	11	799.6	P	0.001953	11	11	804.1	P	0.000244	11	11	673.5	P	0.000244	11	11	863.9	P	0.001221	11	11	1004.2	P	0.001953	11	11	1057	P	0.000732	bromodomain containing 4	BRD4
202104_s_at	11	11	2029.3	P	0.000244	11	11	1289	P	0.001221	11	11	2423.7	P	0.000244	11	11	1866.4	P	0.000732	11	11	2358.9	P	0.000732	11	11	2380.6	P	0.000732	spastic paraplegia 7 (pure and complicated autosomal recessive)	SPG7
202105_at	11	11	2875.7	P	0.000732	11	11	4292	P	0.000244	11	11	2961.4	P	0.000244	11	11	2839.3	P	0.000732	11	11	2671.1	P	0.000244	11	11	3998.9	P	0.000244	immunoglobulin (CD79A) binding protein 1	IGBP1
202106_at	11	11	5038.7	P	0.000244	11	11	3649.4	P	0.000244	11	11	4904.8	P	0.000244	11	11	5558.5	P	0.000244	11	11	5008.7	P	0.000244	11	11	3998	P	0.000244	golgi autoantigen, golgin subfamily a, 3	GOLGA3
202107_s_at	11	11	1952.4	P	0.000244	11	11	501.2	P	0.000732	11	11	1818.1	P	0.000244	11	11	876.9	P	0.000244	11	11	1385.4	P	0.000732	11	11	1797.8	P	0.000244	minichromosome maintenance complex component 2	MCM2
202108_at	11	11	3182.6	P	0.00415	11	11	2386.6	P	0.00293	11	11	2416.2	P	0.001221	11	11	2598.3	P	0.00293	11	11	2870.3	P	0.00293	11	11	2311.4	P	0.001953	peptidase D	PEPD
202109_at	11	11	2901.1	P	0.00293	11	11	2432.9	P	0.005859	11	11	2556	P	0.001953	11	11	2796.7	P	0.00415	11	11	2590.3	P	0.00415	11	11	2799.2	P	0.001953	ADP-ribosylation factor interacting protein 2	ARFIP2
202110_at	11	11	18601	P	0.000244	11	11	17371.3	P	0.000244	11	11	19915.6	P	0.000244	11	11	19159.6	P	0.000244	11	11	21120.6	P	0.000244	11	11	27711.3	P	0.000244	cytochrome c oxidase subunit VIIb	COX7B
202111_at	11	11	712.6	P	0.008057	11	11	298.7	M	0.056152	11	11	344.3	P	0.023926	11	11	548.4	P	0.018555	11	11	530	P	0.037598	11	11	510.1	P	0.008057	solute carrier family 4, anion exchanger, member 2 (erythrocyte membrane protein band 3-like 1)	SLC4A2
202112_at	11	11	30.4	A	0.932373	11	11	133.7	A	0.398926	11	11	39.3	A	0.932373	11	11	45.8	A	0.850342	11	11	380.8	A	0.171387	11	11	20.8	A	0.870361	von Willebrand factor	VWF
202113_s_at	11	11	4606	P	0.000244	11	11	5514.5	P	0.000244	11	11	4395.4	P	0.000244	11	11	4457	P	0.000244	11	11	5185	P	0.001953	11	11	4932.9	P	0.000244	sorting nexin 2	SNX2
202114_at	11	11	2149.8	P	0.000732	11	11	3145.6	P	0.001953	11	11	2267.1	P	0.001953	11	11	2876.3	P	0.001953	11	11	3107.2	P	0.005859	11	11	2306	P	0.000732	sorting nexin 2	SNX2
202115_s_at	11	11	830.8	P	0.005859	11	11	947.6	P	0.005859	11	11	1149.7	P	0.00293	11	11	1033.5	P	0.00293	11	11	1029.1	P	0.001953	11	11	1101.7	P	0.001953	nucleolar complex associated 2 homolog (S. cerevisiae)	NOC2L
202116_at	11	11	1922.7	P	0.00293	11	11	1999.6	P	0.001953	11	11	1636.8	P	0.00415	11	11	2310.7	P	0.001221	11	11	2114	P	0.001953	11	11	2207.6	P	0.000732	D4, zinc and double PHD fingers family 2	DPF2
202117_at	11	11	18221.4	P	0.000244	11	11	12734.1	P	0.000244	11	11	16936.1	P	0.000244	11	11	19654.4	P	0.000244	11	11	17004	P	0.000244	11	11	12354.5	P	0.000244	Rho GTPase activating protein 1	ARHGAP1
202118_s_at	11	11	2180	P	0.000244	11	11	1684.9	P	0.000244	11	11	1709.1	P	0.000732	11	11	1048.6	P	0.000244	11	11	1900.2	P	0.000244	11	11	1581.6	P	0.000732	copine III	CPNE3
202119_s_at	11	11	8059.3	P	0.000244	11	11	8099.7	P	0.000244	11	11	9805.8	P	0.000244	11	11	7408.4	P	0.000244	11	11	9400.5	P	0.000244	11	11	8879.1	P	0.000244	copine III	CPNE3
202120_x_at	11	11	7050.5	P	0.001221	11	11	6757.9	P	0.000732	11	11	7211.4	P	0.000732	11	11	7393.1	P	0.001221	11	11	6886.9	P	0.001221	11	11	9635.7	P	0.000732	adaptor-related protein complex 2, sigma 1 subunit	AP2S1
202121_s_at	11	11	8334.3	P	0.000244	11	11	7442.7	P	0.000244	11	11	7483.8	P	0.000244	11	11	7819.2	P	0.000244	11	11	7799.7	P	0.000244	11	11	8771.5	P	0.000244	chromatin modifying protein 2A	CHMP2A
202122_s_at	11	11	17426.6	P	0.000244	11	11	15125.6	P	0.000244	11	11	20433	P	0.000244	11	11	17260.7	P	0.000244	11	11	21216.3	P	0.000244	11	11	17150.2	P	0.000244	mannose-6-phosphate receptor binding protein 1	M6PRBP1
202123_s_at	11	11	4619.3	P	0.000244	11	11	7586	P	0.000244	11	11	5575.9	P	0.000244	11	11	5108.9	P	0.000244	11	11	6012.7	P	0.000244	11	11	4637.5	P	0.000244	c-abl oncogene 1, receptor tyrosine kinase	ABL1
202124_s_at	11	11	1907.7	P	0.000732	11	11	1916.4	P	0.000732	11	11	2485.1	P	0.000244	11	11	2563.9	P	0.000244	11	11	2485.6	P	0.023926	11	11	2898.8	P	0.000244	trafficking protein, kinesin binding 2	TRAK2
202125_s_at	11	11	4944.8	P	0.001221	11	11	4853.2	P	0.001221	11	11	6395.8	P	0.000732	11	11	6582.5	P	0.001221	11	11	7477.5	P	0.000244	11	11	6189.6	P	0.001221	trafficking protein, kinesin binding 2	TRAK2
202126_at	11	11	3214.6	P	0.000244	11	11	2453.4	P	0.000244	11	11	3460.8	P	0.000244	11	11	3397	P	0.000244	11	11	3565.5	P	0.000244	11	11	3690.1	P	0.000244	PRP4 pre-mRNA processing factor 4 homolog B (yeast)	PRPF4B
202127_at	11	11	1527.4	P	0.000244	11	11	790	P	0.000244	11	11	1030.4	P	0.000244	11	11	722.7	P	0.000244	11	11	1256	P	0.000244	11	11	962.5	P	0.000244	PRP4 pre-mRNA processing factor 4 homolog B (yeast)	PRPF4B
202128_at	11	11	1658.4	P	0.001953	11	11	1655.1	P	0.001953	11	11	1615.4	P	0.001953	11	11	2056.4	P	0.001953	11	11	1743.4	P	0.001953	11	11	1746.6	P	0.001953	KIAA0317	KIAA0317
202129_s_at	11	11	1040.9	P	0.001221	11	11	1180.6	P	0.005859	11	11	859.2	P	0.00415	11	11	1464.1	P	0.00293	11	11	1282.1	P	0.005859	11	11	957.6	P	0.008057	RIO kinase 3 (yeast)	RIOK3
202130_at	11	11	9859.1	P	0.000244	11	11	12856.2	P	0.000244	11	11	10961.8	P	0.000244	11	11	15973.8	P	0.000244	11	11	12504.3	P	0.000244	11	11	11649.2	P	0.000244	RIO kinase 3 (yeast)	RIOK3
202131_s_at	11	11	5913.9	P	0.001221	11	11	7068.4	P	0.00293	11	11	5551.7	P	0.005371	11	11	10081.8	P	0.000244	11	11	7510.4	P	0.000732	11	11	5818.2	P	0.001221	RIO kinase 3 (yeast)	RIOK3
202132_at	11	11	3011.7	P	0.00415	11	11	3226.5	P	0.001221	11	11	5623.3	P	0.001953	11	11	2066.4	P	0.005859	11	11	4536.4	P	0.001221	11	11	1831.5	P	0.001953	WW domain containing transcription regulator 1	WWTR1
202133_at	11	11	13469.3	P	0.000244	11	11	16017.3	P	0.000244	11	11	24168.4	P	0.000244	11	11	16403.6	P	0.000244	11	11	23786.7	P	0.000244	11	11	14066	P	0.000244	WW domain containing transcription regulator 1	WWTR1
202134_s_at	11	11	544.5	A	0.129639	11	11	528.3	A	0.27417	11	11	680.4	A	0.129639	11	11	453.3	A	0.466064	11	11	794.8	A	0.129639	11	11	654.7	A	0.111572	WW domain containing transcription regulator 1	WWTR1
202135_s_at	11	11	2700.4	P	0.000732	11	11	1795.9	P	0.001221	11	11	2091.5	P	0.001221	11	11	2138.6	P	0.000732	11	11	2601.5	P	0.001221	11	11	2598	P	0.001221	ARP1 actin-related protein 1 homolog B, centractin beta (yeast)	ACTR1B
202136_at	11	11	7240.6	P	0.000244	11	11	8891.5	P	0.000244	11	11	8081.7	P	0.000244	11	11	6943.7	P	0.000244	11	11	7356.1	P	0.000244	11	11	7246.7	P	0.000244	zinc finger, MYND domain containing 11	ZMYND11
202137_s_at	11	11	1029.9	P	0.000244	11	11	1118.7	P	0.001221	11	11	943.1	P	0.005859	11	11	802.6	P	0.00293	11	11	1310	P	0.005859	11	11	718.6	P	0.000732	zinc finger, MYND domain containing 11	ZMYND11
202138_x_at	11	11	5240.7	P	0.000244	11	11	5585.2	P	0.000244	11	11	3831.1	P	0.000244	11	11	4630.8	P	0.000244	11	11	5683.2	P	0.000244	11	11	5396.5	P	0.000244	JTV1 gene	JTV1
202139_at	11	11	6704.2	P	0.000244	11	11	5638.6	P	0.000244	11	11	6267.1	P	0.000244	11	11	5567.2	P	0.000244	11	11	6023.1	P	0.000244	11	11	5656.3	P	0.000244	aldo-keto reductase family 7, member A2 (aflatoxin aldehyde reductase)	AKR7A2
202140_s_at	11	11	1157.4	P	0.001953	11	11	1207.7	P	0.00415	11	11	1265.7	P	0.001953	11	11	1046.4	P	0.005859	11	11	1084.4	P	0.010742	11	11	1446	P	0.005859	CDC-like kinase 3	CLK3
202141_s_at	11	11	12985.1	P	0.000244	11	11	12915.5	P	0.000244	11	11	16068.5	P	0.000244	11	11	13355	P	0.000244	11	11	14193.6	P	0.000244	11	11	18211.3	P	0.000244	COP9 constitutive photomorphogenic homolog subunit 8 (Arabidopsis)	COPS8
202142_at	11	11	6235.7	P	0.000732	11	11	6406.7	P	0.001221	11	11	8506	P	0.000732	11	11	7991.7	P	0.000732	11	11	7667	P	0.000732	11	11	9079.7	P	0.000732	COP9 constitutive photomorphogenic homolog subunit 8 (Arabidopsis)	COPS8
202143_s_at	11	11	4711.3	P	0.001221	11	11	3540.7	P	0.000732	11	11	5226.2	P	0.000732	11	11	3788.7	P	0.001953	11	11	3678	P	0.000732	11	11	6040	P	0.000244	COP9 constitutive photomorphogenic homolog subunit 8 (Arabidopsis)	COPS8
202144_s_at	11	11	6070	P	0.000244	11	11	8028.8	P	0.000244	11	11	6553.3	P	0.000244	11	11	5965	P	0.000244	11	11	6522.2	P	0.000244	11	11	9249.7	P	0.000244	adenylosuccinate lyase	ADSL
202145_at	11	11	1005.9	P	0.010742	11	11	1416.1	P	0.005859	11	11	1664.7	P	0.001953	11	11	1281.1	P	0.00415	11	11	1745.3	P	0.001221	11	11	2109.1	P	0.000732	lymphocyte antigen 6 complex, locus E	LY6E
202146_at	11	11	3419.2	P	0.000244	11	11	7179.3	P	0.000244	11	11	3082.5	P	0.000244	11	11	4650.8	P	0.000244	11	11	4967.1	P	0.000732	11	11	4602.5	P	0.000244	interferon-related developmental regulator 1	IFRD1
202147_s_at	11	11	1717.9	P	0.000732	11	11	2463	P	0.000244	11	11	947.9	P	0.000244	11	11	1491.1	P	0.000244	11	11	1685	P	0.000244	11	11	1551	P	0.000244	interferon-related developmental regulator 1	IFRD1
202148_s_at	11	11	3999.2	P	0.000732	11	11	3245	P	0.000244	11	11	2151.1	P	0.001953	11	11	1951.9	P	0.001221	11	11	3007.6	P	0.001221	11	11	3170.8	P	0.000244	pyrroline-5-carboxylate reductase 1	PYCR1
202149_at	11	11	2225.5	P	0.000732	11	11	2082	P	0.000244	11	11	2272.9	P	0.000244	11	11	6407.8	P	0.000244	11	11	2090.4	P	0.000244	11	11	5996.8	P	0.000244	neural precursor cell expressed, developmentally down-regulated 9	NEDD9
202150_s_at	11	11	305.9	P	0.008057	11	11	368.2	P	0.00293	11	11	350.7	P	0.000244	11	11	584.7	P	0.000244	11	11	264.2	P	0.00415	11	11	773.7	P	0.000244	neural precursor cell expressed, developmentally down-regulated 9	NEDD9
202151_s_at	11	11	1695.5	P	0.010742	11	11	1267.9	P	0.010742	11	11	1641.2	P	0.00293	11	11	1390.3	P	0.010742	11	11	1694.3	P	0.018555	11	11	1379.6	P	0.046143	UBA domain containing 1	UBAC1
202152_x_at	11	11	2621.4	P	0.010742	11	11	3552.9	P	0.018555	11	11	2843	P	0.018555	11	11	3537.1	P	0.018555	11	11	3246.3	P	0.010742	11	11	2805.6	P	0.01416	upstream transcription factor 2, c-fos interacting	USF2
202153_s_at	11	11	3640.2	P	0.001221	11	11	2274	P	0.00293	11	11	2494.5	P	0.001953	11	11	1910.4	P	0.010742	11	11	2384.1	P	0.005859	11	11	2774.8	P	0.00293	nucleoporin 62kDa	NUP62
202154_x_at	11	11	17554.6	P	0.000244	11	11	8432.5	P	0.000244	11	11	15986.6	P	0.000244	11	11	11932.5	P	0.000732	11	11	18989.6	P	0.000244	11	11	13490.1	P	0.000244	tubulin, beta 3	TUBB3
202155_s_at	11	11	1166.3	M	0.056152	11	11	1050.6	A	0.067627	11	11	1684.1	P	0.01416	11	11	963.6	M	0.056152	11	11	1074.6	A	0.080566	11	11	1259.3	P	0.018555	nucleoporin 214kDa	NUP214
202156_s_at	11	11	166.7	P	0.01416	11	11	363.2	P	0.001953	11	11	286.6	P	0.000732	11	11	378	P	0.008057	11	11	332.8	P	0.008057	11	11	238.6	P	0.001953	CUG triplet repeat, RNA binding protein 2	CUGBP2
202157_s_at	11	11	688.5	P	0.000244	11	11	1868.3	P	0.000732	11	11	1175.4	P	0.000244	11	11	2133	P	0.000244	11	11	1706.7	P	0.000244	11	11	2331.4	P	0.000244	CUG triplet repeat, RNA binding protein 2	CUGBP2
202158_s_at	11	11	428.1	P	0.005859	11	11	889.2	P	0.000244	11	11	526.6	P	0.000732	11	11	866.6	P	0.000244	11	11	560.2	P	0.000244	11	11	857.8	P	0.000244	CUG triplet repeat, RNA binding protein 2	CUGBP2
202159_at	11	11	985.5	P	0.018555	11	11	532.5	P	0.001953	11	11	680.1	P	0.010742	11	11	961.2	P	0.01416	11	11	684.4	P	0.00293	11	11	807	P	0.000244	phenylalanyl-tRNA synthetase, alpha subunit	FARSA
202160_at	11	11	3817.1	P	0.000732	11	11	4967.3	P	0.000732	11	11	3791.3	P	0.000732	11	11	4649.6	P	0.000244	11	11	3577.7	P	0.000732	11	11	3014	P	0.000732	CREB binding protein	CREBBP
202161_at	11	11	594.5	P	0.008057	11	11	602.4	P	0.008057	11	11	717.2	P	0.01416	11	11	559.4	P	0.018555	11	11	658.1	P	0.01416	11	11	715.1	P	0.01416	protein kinase N1	PKN1
202162_s_at	11	11	1236.4	P	0.000732	11	11	987	P	0.000732	11	11	792.7	P	0.000732	11	11	933.4	P	0.001953	11	11	708.2	P	0.00293	11	11	1018.6	P	0.00293	CCR4-NOT transcription complex, subunit 8	CNOT8
202163_s_at	11	11	1671.9	P	0.000244	11	11	2315	P	0.000244	11	11	1220.8	P	0.000244	11	11	1633.6	P	0.00293	11	11	1492.2	P	0.000244	11	11	1884.5	P	0.000244	CCR4-NOT transcription complex, subunit 8	CNOT8
202164_s_at	11	11	2327	P	0.000732	11	11	3262.3	P	0.000732	11	11	1650.7	P	0.00415	11	11	2272.9	P	0.00293	11	11	2247	P	0.00293	11	11	2328	P	0.000732	CCR4-NOT transcription complex, subunit 8	CNOT8
202165_at	11	11	2474.4	P	0.000244	11	11	3593	P	0.000244	11	11	2671.4	P	0.000732	11	11	3637.8	P	0.000732	11	11	2822.5	P	0.001221	11	11	2777.8	P	0.000244	protein phosphatase 1, regulatory (inhibitor) subunit 2	PPP1R2
202166_s_at	11	11	2900.8	P	0.000244	11	11	3541.9	P	0.000244	11	11	2726.3	P	0.000244	11	11	3659.3	P	0.000244	11	11	2893.5	P	0.000244	11	11	3902	P	0.000244	protein phosphatase 1, regulatory (inhibitor) subunit 2	PPP1R2
202167_s_at	11	11	1984.3	P	0.000244	11	11	1565.7	P	0.001221	11	11	1840.5	P	0.000244	11	11	1602.4	P	0.000732	11	11	2109.6	P	0.000732	11	11	2638.7	P	0.000244	MMS19 nucleotide excision repair homolog (S. cerevisiae)	MMS19
202168_at	11	11	6913	P	0.000244	11	11	8218.9	P	0.000244	11	11	7044.6	P	0.000244	11	11	6570.1	P	0.000244	11	11	6648.8	P	0.000244	11	11	11132.3	P	0.000244	TAF9 RNA polymerase II, TATA box binding protein (TBP)-associated factor, 32kDa	TAF9
202169_s_at	11	11	6032.3	P	0.000244	11	11	8982.5	P	0.000244	11	11	6153.5	P	0.000244	11	11	7464.4	P	0.000244	11	11	6407	P	0.000244	11	11	10228.2	P	0.000244	aminoadipate-semialdehyde dehydrogenase-phosphopantetheinyl transferase	AASDHPPT
202170_s_at	11	11	2230.1	P	0.000244	11	11	4110.8	P	0.000244	11	11	2368.8	P	0.000244	11	11	2145.3	P	0.000244	11	11	2211.4	P	0.000244	11	11	3703.9	P	0.000244	aminoadipate-semialdehyde dehydrogenase-phosphopantetheinyl transferase	AASDHPPT
202171_at	11	11	3660.9	P	0.000244	11	11	4564.9	P	0.000244	11	11	4084.1	P	0.000244	11	11	3870.9	P	0.000244	11	11	4222.3	P	0.000244	11	11	4070.7	P	0.000244	vascular endothelial zinc finger 1	VEZF1
202172_at	11	11	2720.4	P	0.000732	11	11	4281.7	P	0.000732	11	11	3424.1	P	0.000244	11	11	3382.4	P	0.000244	11	11	3966.1	P	0.000244	11	11	3397.8	P	0.000244	vascular endothelial zinc finger 1	VEZF1
202173_s_at	11	11	2704.3	P	0.000244	11	11	3599	P	0.000244	11	11	3312.1	P	0.000244	11	11	3073.2	P	0.000244	11	11	3556.1	P	0.000244	11	11	2807.4	P	0.000244	vascular endothelial zinc finger 1	VEZF1
202174_s_at	11	11	4127.1	P	0.000244	11	11	4819.2	P	0.000244	11	11	5551.5	P	0.000244	11	11	3888.2	P	0.000244	11	11	3594.5	P	0.000244	11	11	4459.3	P	0.000244	pericentriolar material 1	PCM1
202175_at	11	11	948	P	0.030273	11	11	801.2	P	0.008057	11	11	977.2	P	0.00415	11	11	1228.6	P	0.001953	11	11	1262.9	P	0.001221	11	11	485.7	A	0.111572	chondroitin polymerizing factor	CHPF
202176_at	11	11	1009	P	0.010742	11	11	1295.4	P	0.008057	11	11	1056.7	P	0.00415	11	11	1062.5	P	0.00415	11	11	1130.1	P	0.01416	11	11	935	P	0.001221	excision repair cross-complementing rodent repair deficiency, complementation group 3 (xeroderma pigmentosum group B complementing)	ERCC3
202177_at	11	11	27607.3	P	0.000244	11	11	19893.5	P	0.000244	11	11	35950.1	P	0.000244	11	11	34154.1	P	0.000244	11	11	32969.5	P	0.000244	11	11	11193.6	P	0.000732	growth arrest-specific 6 /// similar to growth arrest-specific 6	GAS6 /// LOC100133684
202178_at	11	11	204.5	A	0.5	11	11	249.2	A	0.533936	11	11	385.9	A	0.219482	11	11	176.4	A	0.601074	11	11	60.1	A	0.780518	11	11	169.7	A	0.633789	protein kinase C, zeta	PRKCZ
202179_at	11	11	1252.9	P	0.000244	11	11	1399.3	P	0.000732	11	11	823.6	P	0.000244	11	11	1189.7	P	0.000732	11	11	1080.4	A	0.19458	11	11	1185.7	P	0.000244	bleomycin hydrolase	BLMH
202180_s_at	11	11	8597.4	P	0.000244	11	11	7680	P	0.000244	11	11	10999.4	P	0.000244	11	11	10048.1	P	0.000244	11	11	11093.8	P	0.000244	11	11	6962.3	P	0.000244	major vault protein	MVP
202181_at	11	11	3516	P	0.000244	11	11	4169.4	P	0.000244	11	11	3739	P	0.000244	11	11	4613.2	P	0.000244	11	11	4245	P	0.000244	11	11	2134.3	P	0.001953	KIAA0247	KIAA0247
202182_at	11	11	796.8	P	0.001953	11	11	754.8	P	0.001953	11	11	855	P	0.018555	11	11	747.6	P	0.010742	11	11	744.2	P	0.030273	11	11	738.8	P	0.000244	K(lysine) acetyltransferase 2A	KAT2A
202183_s_at	11	11	815.1	P	0.000732	11	11	483	P	0.005859	11	11	931.3	P	0.000732	11	11	591	P	0.00293	11	11	722.2	P	0.000732	11	11	672.6	P	0.001953	kinesin family member 22	KIF22
202184_s_at	11	11	2811.8	P	0.000244	11	11	3454.5	P	0.000244	11	11	3015.6	P	0.000244	11	11	2811.5	P	0.000244	11	11	2966.3	P	0.000732	11	11	3183.2	P	0.000244	nucleoporin 133kDa	NUP133
202185_at	11	11	11457.2	P	0.000244	11	11	12790.5	P	0.000244	11	11	9747.6	P	0.000244	11	11	9584	P	0.000244	11	11	11079.5	P	0.000244	11	11	11025	P	0.000244	procollagen-lysine, 2-oxoglutarate 5-dioxygenase 3	PLOD3
202186_x_at	11	11	9.4	A	0.828613	11	11	7.6	A	0.904785	11	11	6.4	A	0.98584	11	11	152.4	A	0.466064	11	11	26.1	A	0.696289	11	11	20.7	A	0.828613	protein phosphatase 2, regulatory subunit B', alpha isoform	PPP2R5A
202187_s_at	11	11	2229.6	P	0.00293	11	11	1779.6	P	0.001953	11	11	2016.5	P	0.005859	11	11	2097.3	P	0.001953	11	11	2095.1	P	0.001953	11	11	1688.2	P	0.00415	protein phosphatase 2, regulatory subunit B', alpha isoform	PPP2R5A
202188_at	11	11	1780.1	P	0.000244	11	11	1317.1	P	0.000244	11	11	2053.3	P	0.000244	11	11	1302.2	P	0.000732	11	11	1688.4	P	0.000732	11	11	1978.1	P	0.000244	nucleoporin 93kDa	NUP93
202189_x_at	11	11	14250.7	P	0.001953	11	11	15443.8	P	0.000732	11	11	14605.5	P	0.001221	11	11	13253.9	P	0.00293	11	11	15248.7	P	0.00293	11	11	14632.8	P	0.000732	polypyrimidine tract binding protein 1	PTBP1
202190_at	11	11	1186.3	P	0.01416	11	11	942.9	P	0.01416	11	11	1120.5	P	0.008057	11	11	782.5	P	0.01416	11	11	915.9	P	0.030273	11	11	898.1	P	0.01416	cleavage stimulation factor, 3' pre-RNA, subunit 1, 50kDa	CSTF1
202191_s_at	11	11	411.9	P	0.001221	11	11	369.2	P	0.00293	11	11	499.4	P	0.001221	11	11	347.3	P	0.010742	11	11	222.1	A	0.095215	11	11	285.7	P	0.023926	growth arrest-specific 7	GAS7
202192_s_at	11	11	270.5	A	0.633789	11	11	451.3	A	0.398926	11	11	462.3	A	0.334473	11	11	243.8	A	0.567627	11	11	163.8	A	0.567627	11	11	294.5	A	0.398926	growth arrest-specific 7	GAS7
202193_at	11	11	1209.7	P	0.000244	11	11	517.1	P	0.000244	11	11	1402.9	P	0.000244	11	11	1170.6	P	0.000244	11	11	1009	P	0.001953	11	11	1105.8	P	0.000732	LIM domain kinase 2	LIMK2
202194_at	11	11	7829	P	0.000244	11	11	9115.1	P	0.000244	11	11	8027.8	P	0.000244	11	11	8171.4	P	0.000244	11	11	8356.4	P	0.000244	11	11	11560.8	P	0.000244	transmembrane emp24 protein transport domain containing 5	TMED5
202195_s_at	11	11	2928.6	P	0.000244	11	11	2827.6	P	0.000244	11	11	2467.5	P	0.000244	11	11	2057.7	P	0.000732	11	11	3230.8	P	0.000244	11	11	2967.6	P	0.000244	transmembrane emp24 protein transport domain containing 5	TMED5
202196_s_at	11	11	5629.6	P	0.000244	11	11	9204.8	P	0.000244	11	11	5786.3	P	0.000244	11	11	4899.8	P	0.000244	11	11	10583.7	P	0.000244	11	11	2622.9	P	0.000244	dickkopf homolog 3 (Xenopus laevis)	DKK3
202197_at	11	11	1252.9	P	0.000732	11	11	1500.1	P	0.00415	11	11	1471.3	P	0.00293	11	11	1584.8	P	0.005859	11	11	1446.3	P	0.005859	11	11	1016.4	P	0.000244	myotubularin related protein 3	MTMR3
202198_s_at	11	11	111.6	A	0.246094	11	11	178.4	A	0.067627	11	11	74.6	A	0.398926	11	11	58.8	A	0.432373	11	11	55.6	A	0.533936	11	11	100.9	A	0.219482	myotubularin related protein 3	MTMR3
202199_s_at	11	11	770.1	P	0.001221	11	11	617.1	P	0.001221	11	11	647.3	P	0.00293	11	11	798.3	P	0.000732	11	11	773.2	P	0.00293	11	11	937.5	P	0.000244	SFRS protein kinase 1	SRPK1
202200_s_at	11	11	4355.8	P	0.000244	11	11	4542.8	P	0.000244	11	11	5333.9	P	0.000244	11	11	3822.4	P	0.000244	11	11	4602.1	P	0.000244	11	11	5739.1	P	0.000244	SFRS protein kinase 1	SRPK1
202201_at	11	11	3410.8	P	0.000244	11	11	4858.6	P	0.000244	11	11	2568.4	P	0.000244	11	11	2819.7	P	0.000244	11	11	3340.2	P	0.000244	11	11	5346.6	P	0.000244	biliverdin reductase B (flavin reductase (NADPH))	BLVRB
202202_s_at	11	11	2009.1	P	0.000244	11	11	7279.5	P	0.000244	11	11	4381.5	P	0.000244	11	11	5169.7	P	0.000244	11	11	4205	P	0.000244	11	11	2653.2	P	0.000244	laminin, alpha 4	LAMA4
202203_s_at	11	11	3461.4	P	0.000244	11	11	6379.5	P	0.000244	11	11	5353.2	P	0.000244	11	11	7288.1	P	0.000244	11	11	6537.9	P	0.000244	11	11	2680.4	P	0.000732	autocrine motility factor receptor	AMFR
202204_s_at	11	11	1339.1	P	0.001953	11	11	2680.8	P	0.001221	11	11	1766.5	P	0.001953	11	11	1852.5	P	0.001953	11	11	1990.1	P	0.00293	11	11	1378.7	P	0.001221	autocrine motility factor receptor	AMFR
202205_at	11	11	2311.7	P	0.005859	11	11	1509.4	P	0.000732	11	11	2138.4	P	0.000732	11	11	3318.8	P	0.008057	11	11	2114.2	P	0.005859	11	11	1860.5	P	0.00415	vasodilator-stimulated phosphoprotein	VASP
202206_at	11	11	373.1	P	0.023926	11	11	1655.6	P	0.023926	11	11	1045.4	P	0.023926	11	11	2381.4	P	0.023926	11	11	1212.4	P	0.023926	11	11	620.4	P	0.023926	ADP-ribosylation factor-like 4C	ARL4C
202207_at	11	11	303.3	P	0.000244	11	11	1373.2	P	0.000244	11	11	1315.9	P	0.000244	11	11	3929.8	P	0.000244	11	11	1397.5	P	0.000244	11	11	795.5	P	0.000244	ADP-ribosylation factor-like 4C	ARL4C
202208_s_at	11	11	92.6	A	0.219482	11	11	493.1	P	0.010742	11	11	506	P	0.037598	11	11	1108	P	0.001221	11	11	413.5	P	0.030273	11	11	328.3	M	0.056152	ADP-ribosylation factor-like 4C	ARL4C
202209_at	11	11	8291.4	P	0.000244	11	11	5639.4	P	0.000244	11	11	8690.9	P	0.000244	11	11	7168.7	P	0.000244	11	11	6840.7	P	0.000244	11	11	9895	P	0.000244	LSM3 homolog, U6 small nuclear RNA associated (S. cerevisiae)	LSM3
202210_x_at	11	11	139.8	A	0.171387	11	11	25.4	A	0.466064	11	11	81.3	A	0.246094	11	11	109.6	A	0.5	11	11	119.8	A	0.246094	11	11	47.4	A	0.398926	glycogen synthase kinase 3 alpha	GSK3A
202211_at	11	11	17649.5	P	0.000244	11	11	14133.3	P	0.000244	11	11	12177.3	P	0.000244	11	11	13210.7	P	0.000244	11	11	13931.5	P	0.000244	11	11	13454.1	P	0.000244	ADP-ribosylation factor GTPase activating protein 3	ARFGAP3
202212_at	11	11	1705.1	P	0.001221	11	11	2055.8	P	0.000732	11	11	1374.2	P	0.000732	11	11	1462.5	P	0.001953	11	11	1887.5	P	0.001953	11	11	2210.4	P	0.000732	pescadillo homolog 1, containing BRCT domain (zebrafish)	PES1
202213_s_at	11	11	2462.2	P	0.000244	11	11	2246.5	P	0.000244	11	11	2700	P	0.000244	11	11	2071.8	P	0.000244	11	11	2605.2	P	0.000244	11	11	3521.1	P	0.000244	cullin 4B	CUL4B
202214_s_at	11	11	4699.4	P	0.000244	11	11	5247	P	0.000732	11	11	5252.1	P	0.000244	11	11	4756.6	P	0.000732	11	11	5032	P	0.000244	11	11	5785.8	P	0.000244	cullin 4B	CUL4B
202215_s_at	11	11	1404.8	P	0.000244	11	11	1288.1	P	0.000244	11	11	1296.7	P	0.000244	11	11	1163.9	P	0.000244	11	11	964.8	P	0.023926	11	11	1196.8	P	0.000244	nuclear transcription factor Y, gamma	NFYC
202216_x_at	11	11	778.2	P	0.000244	11	11	766.2	P	0.000244	11	11	956.1	P	0.000244	11	11	965.8	P	0.000244	11	11	796.3	P	0.000244	11	11	905.1	P	0.000732	nuclear transcription factor Y, gamma	NFYC
202217_at	11	11	5060.4	P	0.000244	11	11	4902.3	P	0.000244	11	11	5011.4	P	0.000244	11	11	3750.4	P	0.000244	11	11	4201.9	P	0.000244	11	11	4656.6	P	0.000244	chromosome 21 open reading frame 33	C21orf33
202218_s_at	11	11	2388.4	P	0.00293	11	11	715.4	P	0.008057	11	11	463	P	0.005859	11	11	820.2	P	0.00415	11	11	800.3	P	0.001221	11	11	842.4	P	0.008057	fatty acid desaturase 2	FADS2
202219_at	11	11	1200.2	P	0.023926	11	11	1302.3	P	0.023926	11	11	1466.1	P	0.023926	11	11	1027.4	P	0.030273	11	11	1443.5	P	0.023926	11	11	1220.1	P	0.01416	solute carrier family 6 (neurotransmitter transporter, creatine), member 8	SLC6A8
202220_at	11	11	3093	P	0.000244	11	11	2388.1	P	0.000244	11	11	2523	P	0.000244	11	11	1995.6	P	0.000244	11	11	2380.7	P	0.000244	11	11	2549.4	P	0.000244	KIAA0907	KIAA0907
202221_s_at	11	11	1768.5	P	0.000244	11	11	1938.2	P	0.000244	11	11	1949.8	P	0.000244	11	11	2443.5	P	0.000244	11	11	1982.1	P	0.000244	11	11	1537.4	P	0.000244	E1A binding protein p300	EP300
202222_s_at	11	11	83.7	A	0.366211	11	11	121.8	A	0.19458	11	11	213	A	0.129639	11	11	291	A	0.111572	11	11	206	A	0.219482	11	11	174.1	A	0.19458	desmin	DES
202223_at	11	11	10382.7	P	0.000732	11	11	10591.7	P	0.000732	11	11	6724.1	P	0.000732	11	11	6608.3	P	0.000732	11	11	7522.7	P	0.000732	11	11	8569	P	0.000732	STT3, subunit of the oligosaccharyltransferase complex, homolog A (S. cerevisiae)	STT3A
202224_at	11	11	5642.6	P	0.000244	11	11	5645.6	P	0.000244	11	11	5838.8	P	0.000244	11	11	6619.2	P	0.000244	11	11	6022.5	P	0.000244	11	11	6237.9	P	0.000244	v-crk sarcoma virus CT10 oncogene homolog (avian)	CRK
202225_at	11	11	7211.5	P	0.000244	11	11	7416.3	P	0.000244	11	11	7759	P	0.000244	11	11	7850.8	P	0.000244	11	11	7349.5	P	0.000244	11	11	7820.3	P	0.000244	---	---
202226_s_at	11	11	4321.1	P	0.000244	11	11	3835.6	P	0.000244	11	11	4223.9	P	0.000244	11	11	4745.1	P	0.000244	11	11	4055.6	P	0.000244	11	11	3833.3	P	0.000244	v-crk sarcoma virus CT10 oncogene homolog (avian)	CRK
202227_s_at	11	11	3491.5	P	0.000732	11	11	2623.2	P	0.001221	11	11	3888	P	0.000732	11	11	2938.8	P	0.000732	11	11	2800.2	P	0.001221	11	11	3721.7	P	0.000244	bromodomain containing 8	BRD8
202228_s_at	11	11	41344.8	P	0.000244	11	11	37659.9	P	0.000244	11	11	40251.4	P	0.000244	11	11	43621.4	P	0.000244	11	11	34735.1	P	0.000244	11	11	36353	P	0.000244	neuroplastin	NPTN
202229_s_at	11	11	185.6	A	0.303711	11	11	203.5	A	0.366211	11	11	23.2	A	0.601074	11	11	117.1	A	0.533936	11	11	278.6	A	0.246094	11	11	107.4	A	0.533936	calcium homeostasis endoplasmic reticulum protein	CHERP
202230_s_at	11	11	3494.9	P	0.000244	11	11	3488.9	P	0.000244	11	11	3492	P	0.000244	11	11	3480.1	P	0.00415	11	11	3184.5	P	0.000244	11	11	4266.3	P	0.000244	calcium homeostasis endoplasmic reticulum protein	CHERP
202231_at	11	11	16369.6	P	0.000732	11	11	21729.6	P	0.000732	11	11	17450.5	P	0.000732	11	11	16674.4	P	0.000732	11	11	17155.8	P	0.000244	11	11	25723.4	P	0.000732	eukaryotic translation initiation factor 3, subunit M	EIF3M
202232_s_at	11	11	13076.1	P	0.000244	11	11	17399.6	P	0.000244	11	11	12196.1	P	0.000244	11	11	13201.1	P	0.000244	11	11	13945	P	0.000244	11	11	17593.9	P	0.000244	eukaryotic translation initiation factor 3, subunit M	EIF3M
202233_s_at	11	11	22394.4	P	0.000244	11	11	18588.3	P	0.000244	11	11	22739.8	P	0.000244	11	11	18622.3	P	0.000244	11	11	20740.7	P	0.000244	11	11	23681.6	P	0.000244	ubiquinol-cytochrome c reductase hinge protein	UQCRH
202234_s_at	11	11	1570.3	P	0.000244	11	11	1783.8	P	0.000244	11	11	1157.9	P	0.000244	11	11	1327.7	P	0.000244	11	11	1261.7	P	0.000244	11	11	1707.9	P	0.000244	solute carrier family 16, member 1 (monocarboxylic acid transporter 1)	SLC16A1
202235_at	11	11	812.6	P	0.001953	11	11	833.6	P	0.000732	11	11	540.3	P	0.001953	11	11	591.2	P	0.001953	11	11	482.6	P	0.001221	11	11	859.2	P	0.000244	solute carrier family 16, member 1 (monocarboxylic acid transporter 1)	SLC16A1
202236_s_at	11	11	4436.9	P	0.000244	11	11	6256.6	P	0.000244	11	11	3555.3	P	0.000244	11	11	3857.9	P	0.000244	11	11	4327.5	P	0.000244	11	11	5691	P	0.000244	solute carrier family 16, member 1 (monocarboxylic acid transporter 1)	SLC16A1
202237_at	11	11	56731.9	P	0.000244	11	11	52319.8	P	0.000244	11	11	40429.8	P	0.000244	11	11	52839.8	P	0.000244	11	11	49825.6	P	0.000244	11	11	37187.5	P	0.000244	nicotinamide N-methyltransferase	NNMT
202238_s_at	11	11	33504.8	P	0.000244	11	11	34811.4	P	0.000244	11	11	23320.4	P	0.000244	11	11	36122.4	P	0.000244	11	11	30329.3	P	0.000244	11	11	21750.1	P	0.000244	nicotinamide N-methyltransferase	NNMT
202239_at	11	11	4498.9	P	0.000244	11	11	2576.5	P	0.000244	11	11	4519	P	0.000244	11	11	2666.6	P	0.000244	11	11	2574.2	P	0.001953	11	11	5415.6	P	0.000244	poly (ADP-ribose) polymerase family, member 4	PARP4
202240_at	11	11	263.3	A	0.111572	11	11	165.8	A	0.129639	11	11	329.2	A	0.111572	11	11	223.5	A	0.149658	11	11	293	A	0.27417	11	11	246.6	A	0.095215	polo-like kinase 1 (Drosophila)	PLK1
202241_at	11	11	612.4	P	0.010742	11	11	1079.2	P	0.008057	11	11	1111.5	P	0.00415	11	11	568.7	P	0.01416	11	11	849.4	P	0.005859	11	11	933.1	P	0.00293	tribbles homolog 1 (Drosophila)	TRIB1
202242_at	11	11	207.4	A	0.067627	11	11	185.5	A	0.095215	11	11	455.2	P	0.01416	11	11	26.9	A	0.5	11	11	300.2	P	0.046143	11	11	203.5	M	0.056152	tetraspanin 7	TSPAN7
202243_s_at	11	11	15971.5	P	0.000244	11	11	16955.9	P	0.000244	11	11	16177.2	P	0.000244	11	11	15941.8	P	0.000244	11	11	17132.6	P	0.000244	11	11	16384.7	P	0.000244	proteasome (prosome, macropain) subunit, beta type, 4	PSMB4
202244_at	11	11	25394.4	P	0.000244	11	11	24382	P	0.000244	11	11	24552.5	P	0.000244	11	11	23677.5	P	0.000244	11	11	24942	P	0.000244	11	11	25063.8	P	0.000244	proteasome (prosome, macropain) subunit, beta type, 4	PSMB4
202245_at	11	11	8295.2	P	0.000732	11	11	5031.9	P	0.001221	11	11	6320.4	P	0.000732	11	11	4030.5	P	0.001953	11	11	5889	P	0.001221	11	11	6258.2	P	0.001221	lanosterol synthase (2,3-oxidosqualene-lanosterol cyclase)	LSS
202246_s_at	11	11	5470.4	P	0.000244	11	11	6302.4	P	0.000244	11	11	5404.5	P	0.000244	11	11	4284.9	P	0.000244	11	11	5036.9	P	0.000244	11	11	6585.3	P	0.000244	cyclin-dependent kinase 4	CDK4
202247_s_at	11	11	136.8	P	0.023926	11	11	213.4	P	0.005859	11	11	29.5	A	0.303711	11	11	149.7	A	0.149658	11	11	309.2	P	0.01416	11	11	197.4	P	0.01416	metastasis associated 1	MTA1
202248_at	11	11	292.7	A	0.398926	11	11	119.8	A	0.366211	11	11	162.1	A	0.334473	11	11	210	A	0.398926	11	11	357.5	A	0.27417	11	11	292	A	0.27417	E2F transcription factor 4, p107/p130-binding	E2F4
202249_s_at	11	11	962.9	A	0.067627	11	11	740.6	P	0.010742	11	11	485.5	P	0.046143	11	11	423.5	P	0.046143	11	11	811.3	P	0.030273	11	11	763.2	P	0.008057	WD repeat domain 42A	WDR42A
202250_s_at	11	11	902.2	P	0.000244	11	11	836.6	P	0.000732	11	11	1125.1	P	0.000244	11	11	893.7	P	0.000244	11	11	1078.5	P	0.000244	11	11	694.9	P	0.000732	WD repeat domain 42A	WDR42A
202251_at	11	11	979.3	P	0.001221	11	11	952.8	P	0.001953	11	11	960.7	P	0.00293	11	11	860.8	P	0.00293	11	11	730.3	P	0.00293	11	11	778.2	P	0.000244	PRP3 pre-mRNA processing factor 3 homolog (S. cerevisiae)	PRPF3
202252_at	11	11	18363	P	0.000244	11	11	18348.7	P	0.000244	11	11	18688.7	P	0.000244	11	11	20157.3	P	0.000244	11	11	17474.9	P	0.000244	11	11	29598.3	P	0.000244	RAB13, member RAS oncogene family	RAB13
202253_s_at	11	11	1028.2	P	0.00415	11	11	683.9	P	0.023926	11	11	980.3	P	0.01416	11	11	1064.7	P	0.00293	11	11	994.1	P	0.00415	11	11	814.3	P	0.023926	dynamin 2	DNM2
202254_at	11	11	1163.3	P	0.001953	11	11	1650.5	P	0.000732	11	11	1741.7	P	0.001221	11	11	1328.4	P	0.000732	11	11	1934.7	P	0.001221	11	11	1227.7	P	0.001221	Signal-induced proliferation-associated 1 like 1	SIPA1L1
202255_s_at	11	11	2383.7	P	0.000244	11	11	2031.3	P	0.000244	11	11	2331.7	P	0.000244	11	11	2439.7	P	0.000732	11	11	2473.2	P	0.000244	11	11	1571	P	0.000244	signal-induced proliferation-associated 1 like 1	SIPA1L1
202256_at	11	11	542.1	P	0.005859	11	11	612.6	P	0.001953	11	11	747.7	P	0.001221	11	11	367.8	P	0.01416	11	11	807.8	P	0.018555	11	11	489.1	P	0.008057	CD2 (cytoplasmic tail) binding protein 2	CD2BP2
202257_s_at	11	11	1646.3	P	0.00293	11	11	2078.1	P	0.001221	11	11	1933.1	P	0.001953	11	11	1761.7	P	0.008057	11	11	1441.7	P	0.000732	11	11	2157	P	0.00293	CD2 (cytoplasmic tail) binding protein 2	CD2BP2
202258_s_at	11	11	2684.8	P	0.000244	11	11	2920.9	P	0.000244	11	11	2712.9	P	0.000244	11	11	2887.1	P	0.000244	11	11	2968.9	P	0.000244	11	11	2835.6	P	0.000732	NEDD4 binding protein 2-like 2	N4BP2L2
202259_s_at	11	11	608.9	P	0.00293	11	11	1214.9	P	0.001953	11	11	972.4	P	0.00293	11	11	1200.5	P	0.000244	11	11	724.6	P	0.000732	11	11	810.7	P	0.001953	NEDD4 binding protein 2-like 2	N4BP2L2
202260_s_at	11	11	2941.8	P	0.000732	11	11	3587.8	P	0.000732	11	11	3743.1	P	0.000244	11	11	3452.1	P	0.000732	11	11	2950.7	P	0.000732	11	11	4031.5	P	0.000732	syntaxin binding protein 1	STXBP1
202261_at	11	11	1607.4	P	0.001953	11	11	1667.5	P	0.001953	11	11	1587.6	P	0.001953	11	11	1569.9	P	0.00293	11	11	1537.2	P	0.00415	11	11	1648	P	0.001953	vacuolar protein sorting 72 homolog (S. cerevisiae)	VPS72
202262_x_at	11	11	3395.3	P	0.000244	11	11	3834.4	P	0.000244	11	11	4221.3	P	0.000244	11	11	4116.9	P	0.000244	11	11	3044.8	P	0.000244	11	11	3171.3	P	0.000244	dimethylarginine dimethylaminohydrolase 2	DDAH2
202263_at	11	11	3890.3	P	0.000244	11	11	5082.1	P	0.000244	11	11	4728.4	P	0.000244	11	11	6624.2	P	0.000244	11	11	6258.7	P	0.023926	11	11	5249.9	P	0.000244	cytochrome b5 reductase 1	CYB5R1
202264_s_at	11	11	1489.7	P	0.000732	11	11	1358.1	P	0.000732	11	11	1187.7	P	0.000732	11	11	1164.1	P	0.000732	11	11	1167.8	P	0.000732	11	11	1376	P	0.000732	translocase of outer mitochondrial membrane 40 homolog (yeast)	TOMM40
202265_at	11	11	6726.2	P	0.000244	11	11	9488.6	P	0.000244	11	11	7627.8	P	0.000244	11	11	9029.7	P	0.000244	11	11	7901.4	P	0.000244	11	11	8575.3	P	0.000244	BMI1 polycomb ring finger oncogene	BMI1
202266_at	11	11	7542	P	0.000244	11	11	8544.9	P	0.000244	11	11	7453.7	P	0.000244	11	11	6649.5	P	0.000244	11	11	7475.3	P	0.000244	11	11	9427.1	P	0.000244	TRAF and TNF receptor associated protein	TTRAP
202267_at	11	11	1658	P	0.000732	11	11	170.5	P	0.008057	11	11	380.7	M	0.056152	11	11	1971.3	P	0.001953	11	11	302.1	P	0.010742	11	11	396	P	0.018555	laminin, gamma 2	LAMC2
202268_s_at	11	11	11148.3	P	0.000732	11	11	12285.3	P	0.000244	11	11	10595.5	P	0.000244	11	11	10644.7	P	0.000244	11	11	10362.1	P	0.000244	11	11	11248.6	P	0.000732	NEDD8 activating enzyme E1 subunit 1	NAE1
202269_x_at	11	11	1390.5	P	0.000732	11	11	1038.2	P	0.000732	11	11	1791.6	P	0.000732	11	11	2589.3	P	0.000732	11	11	1800	P	0.000732	11	11	2306.7	P	0.000244	guanylate binding protein 1, interferon-inducible, 67kDa	GBP1
202270_at	11	11	1933.2	P	0.000244	11	11	1796.5	P	0.000244	11	11	2132.2	P	0.000244	11	11	4136.4	P	0.000244	11	11	2003.2	P	0.000244	11	11	3516.8	P	0.000244	guanylate binding protein 1, interferon-inducible, 67kDa	GBP1
202271_at	11	11	2654.6	P	0.000244	11	11	3863.3	P	0.000244	11	11	3445	P	0.000244	11	11	3982.4	P	0.000244	11	11	3399	P	0.000244	11	11	3625.5	P	0.000244	F-box protein 28	FBXO28
202272_s_at	11	11	2048.1	P	0.000244	11	11	2184.2	P	0.000244	11	11	1523.8	P	0.000244	11	11	1939.7	P	0.000244	11	11	2306.9	P	0.000732	11	11	2333.3	P	0.000244	F-box protein 28	FBXO28
202273_at	11	11	2487.1	P	0.001953	11	11	3670	P	0.000732	11	11	3121.8	P	0.001953	11	11	5413.2	P	0.001221	11	11	2295.9	P	0.00293	11	11	2907.5	P	0.001953	platelet-derived growth factor receptor, beta polypeptide	PDGFRB
202274_at	11	11	586.6	P	0.000244	11	11	595.9	P	0.000244	11	11	2340.7	P	0.000244	11	11	1476.7	P	0.000244	11	11	3996.3	P	0.000244	11	11	402.5	P	0.00293	actin, gamma 2, smooth muscle, enteric	ACTG2
202275_at	11	11	1425.9	P	0.000732	11	11	1807.6	P	0.000244	11	11	1470.6	P	0.000244	11	11	1397.6	P	0.001221	11	11	1370.9	P	0.000732	11	11	3698	P	0.000244	glucose-6-phosphate dehydrogenase	G6PD
202276_at	11	11	8809.7	P	0.000244	11	11	7529.1	P	0.000244	11	11	6886.1	P	0.000244	11	11	8039.7	P	0.000244	11	11	7917	P	0.000244	11	11	9684.3	P	0.000244	split hand/foot malformation (ectrodactyly) type 1	SHFM1
202277_at	11	11	18115.4	P	0.000244	11	11	19696.8	P	0.000244	11	11	15879.4	P	0.000244	11	11	19640.8	P	0.000244	11	11	14820	P	0.000244	11	11	18355.8	P	0.000244	serine palmitoyltransferase, long chain base subunit 1	SPTLC1
202278_s_at	11	11	1407.3	P	0.01416	11	11	1478.5	P	0.01416	11	11	1107.9	P	0.01416	11	11	1361.8	P	0.030273	11	11	1812.7	P	0.037598	11	11	1064.3	P	0.046143	serine palmitoyltransferase, long chain base subunit 1	SPTLC1
202279_at	11	11	5053.6	P	0.000244	11	11	6086	P	0.000244	11	11	5452.3	P	0.000244	11	11	4160.1	P	0.000244	11	11	4045.1	P	0.000244	11	11	7703.8	P	0.000244	chromosome 14 open reading frame 2	C14orf2
202280_at	11	11	12.7	A	0.962402	11	11	26.1	A	0.753906	11	11	22.8	A	0.80542	11	11	15.8	A	0.80542	11	11	12.8	A	0.888428	11	11	4.4	A	0.981445	---	---
202281_at	11	11	1508	P	0.037598	11	11	1022.2	P	0.018555	11	11	1245.1	P	0.018555	11	11	1355.5	P	0.01416	11	11	1814.1	P	0.023926	11	11	1479.3	P	0.046143	cyclin G associated kinase	GAK
202282_at	11	11	3918.4	P	0.000244	11	11	3699.4	P	0.000244	11	11	2979.3	P	0.000244	11	11	3543.2	P	0.000244	11	11	3470.7	P	0.000244	11	11	4495.5	P	0.000244	hydroxysteroid (17-beta) dehydrogenase 10	HSD17B10
202283_at	11	11	2805	P	0.00415	11	11	5880.7	P	0.000732	11	11	4082.1	P	0.001221	11	11	5433.4	P	0.000732	11	11	7042.9	P	0.000732	11	11	7312.2	P	0.000732	serpin peptidase inhibitor, clade F (alpha-2 antiplasmin, pigment epithelium derived factor), member 1	SERPINF1
202284_s_at	11	11	21604.5	P	0.000244	11	11	26324.8	P	0.000244	11	11	22446.4	P	0.000244	11	11	29213.2	P	0.000244	11	11	24764.5	P	0.000244	11	11	22210.5	P	0.000244	cyclin-dependent kinase inhibitor 1A (p21, Cip1)	CDKN1A
202285_s_at	11	11	116.6	A	0.366211	11	11	19.9	A	0.753906	11	11	35.2	A	0.601074	11	11	18	A	0.72583	11	11	70.6	A	0.432373	11	11	98.1	A	0.334473	tumor-associated calcium signal transducer 2	TACSTD2
202286_s_at	11	11	134.3	P	0.046143	11	11	137.8	A	0.080566	11	11	180.3	P	0.037598	11	11	534.6	P	0.001953	11	11	304.7	P	0.005859	11	11	220.7	P	0.010742	tumor-associated calcium signal transducer 2	TACSTD2
202287_s_at	11	11	89	A	0.27417	11	11	54.8	A	0.432373	11	11	135.7	A	0.432373	11	11	135.6	A	0.334473	11	11	104.1	A	0.26709	11	11	75.4	A	0.303711	tumor-associated calcium signal transducer 2	TACSTD2
202288_at	11	11	856.6	P	0.005859	11	11	423.4	P	0.01416	11	11	632.2	P	0.00415	11	11	478.3	P	0.001953	11	11	629.8	P	0.00293	11	11	477.6	P	0.00415	FK506 binding protein 12-rapamycin associated protein 1	FRAP1
202289_s_at	11	11	1138.3	P	0.000244	11	11	1328.9	P	0.000244	11	11	1139.1	P	0.000244	11	11	1188.8	P	0.000244	11	11	1115.3	P	0.000244	11	11	1207.1	P	0.000244	transforming, acidic coiled-coil containing protein 2	TACC2
202290_at	11	11	6283.9	P	0.000244	11	11	5017.9	P	0.000244	11	11	5816.3	P	0.000244	11	11	4947.2	P	0.000244	11	11	5444.6	P	0.000244	11	11	5260.3	P	0.000244	PDGFA associated protein 1	PDAP1
202291_s_at	11	11	797.7	P	0.005859	11	11	1079.3	P	0.00293	11	11	2674.2	P	0.000732	11	11	7971.1	P	0.000732	11	11	1560.8	P	0.001953	11	11	1369.8	P	0.001953	matrix Gla protein	MGP
202292_x_at	11	11	1363.1	P	0.000732	11	11	1135.8	P	0.001953	11	11	1697.4	P	0.001221	11	11	1170.7	P	0.001221	11	11	1469.4	P	0.001221	11	11	1754	P	0.00293	lysophospholipase II	LYPLA2
202293_at	11	11	2020.2	P	0.000732	11	11	2460.4	P	0.000244	11	11	1331.3	P	0.001221	11	11	1938.8	P	0.000732	11	11	1587.1	P	0.000732	11	11	1843.4	P	0.000732	stromal antigen 1	STAG1
202294_at	11	11	2961.2	P	0.000244	11	11	4408	P	0.000244	11	11	3161.9	P	0.000244	11	11	2634.7	P	0.000244	11	11	3014.6	P	0.000244	11	11	2956.9	P	0.000244	stromal antigen 1	STAG1
202295_s_at	11	11	165.4	P	0.023926	11	11	194	P	0.023926	11	11	182.1	A	0.080566	11	11	445.1	P	0.046143	11	11	344.2	A	0.080566	11	11	156.1	P	0.005859	cathepsin H	CTSH
202296_s_at	11	11	17821.6	P	0.000244	11	11	13045	P	0.000244	11	11	13655.9	P	0.000244	11	11	14210.3	P	0.000244	11	11	13910.4	P	0.000244	11	11	14574.6	P	0.000244	RER1 retention in endoplasmic reticulum 1 homolog (S. cerevisiae)	RER1
202297_s_at	11	11	14534.6	P	0.000244	11	11	10392	P	0.000244	11	11	10592.6	P	0.000244	11	11	11060.1	P	0.000244	11	11	11394.5	P	0.000244	11	11	13506	P	0.000244	RER1 retention in endoplasmic reticulum 1 homolog (S. cerevisiae)	RER1
202298_at	11	11	19509.1	P	0.000244	11	11	15293.2	P	0.000244	11	11	15877.1	P	0.000244	11	11	17934.7	P	0.000244	11	11	20122.2	P	0.000244	11	11	20090	P	0.000244	NADH dehydrogenase (ubiquinone) 1 alpha subcomplex, 1, 7.5kDa	NDUFA1
202299_s_at	11	11	13793.8	P	0.000244	11	11	13191.7	P	0.000244	11	11	14883.2	P	0.000244	11	11	15222.9	P	0.000244	11	11	14764.6	P	0.000244	11	11	16503.4	P	0.000244	hepatitis B virus x interacting protein	HBXIP
202300_at	11	11	11127.7	P	0.000244	11	11	11450.4	P	0.000244	11	11	11497	P	0.000244	11	11	11621.9	P	0.000244	11	11	11702.7	P	0.001221	11	11	13535.6	P	0.000244	hepatitis B virus x interacting protein	HBXIP
202301_s_at	11	11	2365.9	P	0.000244	11	11	1820.8	P	0.000244	11	11	2263.7	P	0.000244	11	11	1721.1	P	0.000244	11	11	1528.7	P	0.000244	11	11	1654.9	P	0.000244	arginine/serine-rich coiled-coil 2	RSRC2
202302_s_at	11	11	6453.4	P	0.000244	11	11	6085.3	P	0.000244	11	11	7102.5	P	0.000244	11	11	5822.8	P	0.000244	11	11	6428.3	P	0.000244	11	11	6015.6	P	0.000244	arginine/serine-rich coiled-coil 2	RSRC2
202303_x_at	11	11	3079.3	P	0.000244	11	11	2881.3	P	0.000244	11	11	2464.4	P	0.000732	11	11	2508.5	P	0.000244	11	11	2329.4	P	0.000732	11	11	4102.3	P	0.000732	SWI/SNF related, matrix associated, actin dependent regulator of chromatin, subfamily a, member 5	SMARCA5
202304_at	11	11	4063.2	P	0.000244	11	11	4044.5	P	0.000244	11	11	4775.3	P	0.000244	11	11	3611.8	P	0.000244	11	11	4325.5	P	0.000244	11	11	4183.7	P	0.000244	fibronectin type III domain containing 3A	FNDC3A
202305_s_at	11	11	9127.5	P	0.000244	11	11	8372.5	P	0.000244	11	11	8358.6	P	0.000244	11	11	9476.7	P	0.000244	11	11	7893.5	P	0.000244	11	11	10694.2	P	0.000244	fasciculation and elongation protein zeta 2 (zygin II)	FEZ2
202306_at	11	11	10069.2	P	0.000244	11	11	9933.9	P	0.000244	11	11	10547.7	P	0.000244	11	11	8856.1	P	0.000244	11	11	10088.9	P	0.000244	11	11	12616.3	P	0.000244	polymerase (RNA) II (DNA directed) polypeptide G	POLR2G
202307_s_at	11	11	1840.2	P	0.00293	11	11	2881.9	P	0.001953	11	11	1904.2	P	0.00415	11	11	2816.4	P	0.001953	11	11	1996.2	P	0.00293	11	11	1842.9	P	0.001953	transporter 1, ATP-binding cassette, sub-family B (MDR/TAP)	TAP1
202308_at	11	11	751.5	P	0.01416	11	11	1169.6	P	0.005859	11	11	328.7	A	0.171387	11	11	451.6	M	0.056152	11	11	476.5	A	0.080566	11	11	1219.1	P	0.008057	sterol regulatory element binding transcription factor 1	SREBF1
202309_at	11	11	5196.5	P	0.001221	11	11	3933	P	0.001221	11	11	6143	P	0.001221	11	11	3608.4	P	0.000732	11	11	4625.8	P	0.001221	11	11	7375.9	P	0.000732	methylenetetrahydrofolate dehydrogenase (NADP+ dependent) 1, methenyltetrahydrofolate cyclohydrolase, formyltetrahydrofolate synthetase	MTHFD1
202310_s_at	11	11	100407	P	0.000244	11	11	85004	P	0.000244	11	11	90361	P	0.000244	11	11	92329	P	0.000244	11	11	86168.8	P	0.000244	11	11	76681.8	P	0.000244	collagen, type I, alpha 1	COL1A1
202311_s_at	11	11	47215.7	P	0.000244	11	11	42599.5	P	0.000244	11	11	45580.1	P	0.000244	11	11	38829.7	P	0.000244	11	11	45689.4	P	0.000244	11	11	19393	P	0.000244	collagen, type I, alpha 1	COL1A1
202312_s_at	11	11	179.2	A	0.303711	11	11	223.4	P	0.046143	11	11	158.9	A	0.246094	11	11	35.5	A	0.72583	11	11	71.8	A	0.633789	11	11	99.9	A	0.303711	collagen, type I, alpha 1	COL1A1
202313_at	11	11	4171.2	P	0.000244	11	11	5024.2	P	0.000244	11	11	4487.3	P	0.000244	11	11	4811.1	P	0.000244	11	11	4407.8	P	0.000244	11	11	5738	P	0.000244	protein phosphatase 2 (formerly 2A), regulatory subunit B, alpha isoform	PPP2R2A
202314_at	11	11	8343.9	P	0.000244	11	11	5999.5	P	0.000244	11	11	4167.1	P	0.000244	11	11	4581.7	P	0.000244	11	11	4374.2	P	0.000244	11	11	6459.3	P	0.000244	cytochrome P450, family 51, subfamily A, polypeptide 1	CYP51A1
202315_s_at	11	11	1239.5	P	0.001953	11	11	1178.3	P	0.00415	11	11	1155.9	P	0.00293	11	11	1494.7	P	0.00415	11	11	1302.3	P	0.00415	11	11	1250.8	P	0.001953	breakpoint cluster region	BCR
202316_x_at	11	11	474.5	P	0.037598	11	11	369.5	P	0.018555	11	11	345.2	P	0.046143	11	11	350.4	A	0.080566	11	11	379.2	A	0.067627	11	11	277.8	A	0.149658	ubiquitination factor E4B (UFD2 homolog, yeast)	UBE4B
202317_s_at	11	11	3590.7	P	0.000244	11	11	4057.3	P	0.000244	11	11	3814.2	P	0.000244	11	11	3976.9	P	0.000244	11	11	3209.2	P	0.000244	11	11	3732.9	P	0.000244	ubiquitination factor E4B (UFD2 homolog, yeast)	UBE4B
202318_s_at	11	11	4477.7	P	0.000244	11	11	5730.8	P	0.000244	11	11	4626.7	P	0.000244	11	11	4696.4	P	0.000244	11	11	5068.6	P	0.000244	11	11	4712.8	P	0.000244	SUMO1/sentrin specific peptidase 6	SENP6
202319_at	11	11	516.9	P	0.001953	11	11	877.9	P	0.000732	11	11	562.1	P	0.000244	11	11	606	P	0.000244	11	11	572.1	P	0.000244	11	11	791.4	P	0.001221	SUMO1/sentrin specific peptidase 6	SENP6
202320_at	11	11	1412.8	P	0.01416	11	11	1115.9	P	0.023926	11	11	1488	P	0.018555	11	11	1248.4	P	0.018555	11	11	1129.8	P	0.018555	11	11	1471.9	P	0.008057	general transcription factor IIIC, polypeptide 1, alpha 220kDa	GTF3C1
202321_at	11	11	1110.1	P	0.000244	11	11	1249.2	P	0.000244	11	11	1319	P	0.000244	11	11	990.4	P	0.000244	11	11	907.3	P	0.000244	11	11	962	P	0.000244	geranylgeranyl diphosphate synthase 1	GGPS1
202322_s_at	11	11	3997.4	P	0.000244	11	11	4634.6	P	0.000244	11	11	4284.8	P	0.000244	11	11	5085.2	P	0.000244	11	11	5001.4	P	0.000244	11	11	3259.4	P	0.000244	geranylgeranyl diphosphate synthase 1	GGPS1
202323_s_at	11	11	2798.3	P	0.000244	11	11	1554.4	P	0.000244	11	11	2283.9	P	0.000244	11	11	2601.9	P	0.000244	11	11	1944.8	P	0.000244	11	11	1763.9	P	0.000732	acyl-Coenzyme A binding domain containing 3	ACBD3
202324_s_at	11	11	11668.2	P	0.000244	11	11	8919.1	P	0.000244	11	11	9700.1	P	0.000244	11	11	10318.7	P	0.000244	11	11	9606.1	P	0.000244	11	11	9775.6	P	0.000244	acyl-Coenzyme A binding domain containing 3	ACBD3
202325_s_at	11	11	19593.5	P	0.000244	11	11	17765.6	P	0.000244	11	11	20542.1	P	0.000244	11	11	18718.3	P	0.000244	11	11	19737.4	P	0.000244	11	11	24274.4	P	0.000244	ATP synthase, H+ transporting, mitochondrial F0 complex, subunit F6	ATP5J
202326_at	11	11	513	P	0.005859	11	11	406.2	P	0.01416	11	11	567.6	P	0.00415	11	11	445.8	P	0.023926	11	11	543.3	P	0.01416	11	11	409.3	P	0.010742	euchromatic histone-lysine N-methyltransferase 2	EHMT2
202327_s_at	11	11	27.8	A	0.72583	11	11	19.4	A	0.753906	11	11	159.2	A	0.149658	11	11	113.2	A	0.466064	11	11	124	A	0.219482	11	11	137.8	A	0.398926	polycystic kidney disease 1 (autosomal dominant)	PKD1
202328_s_at	11	11	692.7	P	0.000244	11	11	713.5	P	0.000244	11	11	743.1	P	0.000244	11	11	857.3	P	0.000244	11	11	880	P	0.000732	11	11	677.4	P	0.001221	polycystic kidney disease 1 (autosomal dominant)	PKD1
202329_at	11	11	2202.1	P	0.01416	11	11	3110.4	P	0.008057	11	11	3064	P	0.005859	11	11	2571.1	P	0.010742	11	11	2915.1	P	0.010742	11	11	3423	P	0.005859	c-src tyrosine kinase	CSK
202330_s_at	11	11	3491.9	P	0.000244	11	11	3610.1	P	0.000732	11	11	3486	P	0.000244	11	11	2454	P	0.000244	11	11	2638	P	0.000244	11	11	3334.5	P	0.000732	uracil-DNA glycosylase	UNG
202331_at	11	11	806.5	P	0.00415	11	11	972.7	P	0.001953	11	11	614.9	P	0.000244	11	11	635.8	P	0.030273	11	11	933.7	P	0.008057	11	11	647.5	P	0.010742	branched chain keto acid dehydrogenase E1, alpha polypeptide	BCKDHA
202332_at	11	11	2181.9	P	0.018555	11	11	2813.2	P	0.018555	11	11	2363.7	P	0.018555	11	11	2541.4	P	0.023926	11	11	2850.7	P	0.018555	11	11	2500.8	P	0.023926	casein kinase 1, epsilon	CSNK1E
202333_s_at	11	11	9234.1	P	0.000244	11	11	11542.4	P	0.000244	11	11	8813.3	P	0.000244	11	11	12979.6	P	0.000244	11	11	10281.6	P	0.000244	11	11	9943.2	P	0.000244	ubiquitin-conjugating enzyme E2B (RAD6 homolog)	UBE2B
202334_s_at	11	11	2276.3	P	0.000244	11	11	2511.8	P	0.000732	11	11	2210.9	P	0.000244	11	11	3498.4	P	0.000244	11	11	2094.2	P	0.000244	11	11	2225.1	P	0.000244	ubiquitin-conjugating enzyme E2B (RAD6 homolog)	UBE2B
202335_s_at	11	11	173.4	P	0.001953	11	11	215.7	P	0.00293	11	11	250.6	P	0.000732	11	11	220	P	0.018555	11	11	189.6	P	0.001953	11	11	152.8	P	0.01416	ubiquitin-conjugating enzyme E2B (RAD6 homolog)	UBE2B
202336_s_at	11	11	21764.1	P	0.000244	11	11	32396.2	P	0.000244	11	11	35547.9	P	0.000244	11	11	31478	P	0.000244	11	11	25328.1	P	0.000244	11	11	24010.6	P	0.000244	peptidylglycine alpha-amidating monooxygenase	PAM
202337_at	11	11	1090.7	P	0.001953	11	11	1203.4	P	0.001953	11	11	918.9	P	0.001953	11	11	655	P	0.00415	11	11	1029.5	P	0.001953	11	11	953.5	P	0.001953	polyamine-modulated factor 1	PMF1
202338_at	11	11	3332.5	P	0.000244	11	11	918.5	P	0.00293	11	11	3029.9	P	0.000732	11	11	1341.8	P	0.001953	11	11	2079.7	P	0.00415	11	11	2132.6	P	0.001221	thymidine kinase 1, soluble	TK1
202339_at	11	11	364.5	M	0.056152	11	11	295.5	P	0.010742	11	11	377.3	P	0.010742	11	11	252.8	A	0.129639	11	11	237.8	A	0.067627	11	11	343.8	P	0.00415	symplekin	SYMPK
202340_x_at	11	11	266.3	A	0.334473	11	11	439.3	M	0.056152	11	11	566.6	A	0.095215	11	11	750.6	A	0.080566	11	11	307	A	0.27417	11	11	260.9	A	0.19458	nuclear receptor subfamily 4, group A, member 1	NR4A1
202341_s_at	11	11	1393.1	P	0.000244	11	11	1669.2	P	0.000244	11	11	1591.5	P	0.000244	11	11	1534.1	P	0.000732	11	11	1210	P	0.000244	11	11	1063.1	P	0.000732	tripartite motif-containing 2	TRIM2
202342_s_at	11	11	2478.5	P	0.000732	11	11	2664	P	0.000244	11	11	3012.8	P	0.000244	11	11	2996.1	P	0.000244	11	11	2614	P	0.000244	11	11	1922.5	P	0.000244	tripartite motif-containing 2	TRIM2
202343_x_at	11	11	11817.2	P	0.000732	11	11	11100.4	P	0.000244	11	11	11257.8	P	0.000732	11	11	11210.3	P	0.00415	11	11	12112	P	0.000732	11	11	14504.8	P	0.000732	cytochrome c oxidase subunit Vb	COX5B
202344_at	11	11	1018.2	A	0.080566	11	11	1026.9	P	0.01416	11	11	934.9	P	0.046143	11	11	1149.3	M	0.056152	11	11	1109.7	P	0.030273	11	11	1093	P	0.010742	heat shock transcription factor 1	HSF1
202345_s_at	11	11	8707.3	P	0.000244	11	11	4791.6	P	0.000244	11	11	5841	P	0.000244	11	11	2198.6	P	0.000732	11	11	6598.8	P	0.000244	11	11	10994.1	P	0.000244	fatty acid binding protein 5 (psoriasis-associated)	FABP5
202346_at	11	11	3779.2	P	0.000244	11	11	4206	P	0.000732	11	11	3749.9	P	0.000732	11	11	4059.3	P	0.000732	11	11	3706.8	P	0.000732	11	11	4671.6	P	0.000732	ubiquitin-conjugating enzyme E2K (UBC1 homolog, yeast)	UBE2K
202347_s_at	11	11	8896.3	P	0.000732	11	11	8712.9	P	0.000244	11	11	6709	P	0.000732	11	11	7069.1	P	0.000732	11	11	8050.7	P	0.000732	11	11	9164	P	0.000244	ubiquitin-conjugating enzyme E2K (UBC1 homolog, yeast)	UBE2K
202348_s_at	11	11	4365.4	P	0.000244	11	11	3802.9	P	0.000244	11	11	4384	P	0.000244	11	11	4389.9	P	0.000244	11	11	4508	P	0.000244	11	11	4812.3	P	0.000244	torsin family 1, member A (torsin A)	TOR1A
202349_at	11	11	2458.1	P	0.000732	11	11	3184.1	P	0.001953	11	11	3309.2	P	0.001953	11	11	2851	P	0.001953	11	11	3219.4	P	0.001953	11	11	3035.5	P	0.001221	torsin family 1, member A (torsin A)	TOR1A
202350_s_at	11	11	29932	P	0.000244	11	11	20216.2	P	0.000244	11	11	16500.6	P	0.000244	11	11	6215.2	P	0.000244	11	11	24959	P	0.000244	11	11	1986.9	P	0.000244	matrilin 2	MATN2
202351_at	11	11	28933.6	P	0.000244	11	11	21614.4	P	0.000244	11	11	27123	P	0.000244	11	11	36349.9	P	0.000244	11	11	21273.7	P	0.000244	11	11	27063	P	0.000244	integrin, alpha V (vitronectin receptor, alpha polypeptide, antigen CD51)	ITGAV
202352_s_at	11	11	4996.5	P	0.000732	11	11	4897.6	P	0.000732	11	11	4745.9	P	0.001221	11	11	4957.9	P	0.001221	11	11	4961.4	P	0.000732	11	11	5974.4	P	0.000732	proteasome (prosome, macropain) 26S subunit, non-ATPase, 12	PSMD12
202353_s_at	11	11	3980.2	P	0.000244	11	11	5044.9	P	0.000244	11	11	4774.1	P	0.000244	11	11	4603.2	P	0.000244	11	11	4642.1	P	0.000244	11	11	5282.8	P	0.000244	proteasome (prosome, macropain) 26S subunit, non-ATPase, 12	PSMD12
202354_s_at	11	11	837.2	P	0.00293	11	11	744.5	P	0.000732	11	11	740.3	P	0.010742	11	11	851.4	P	0.000732	11	11	955.2	P	0.008057	11	11	827.9	P	0.001221	general transcription factor IIF, polypeptide 1, 74kDa	GTF2F1
202355_s_at	11	11	2027.7	P	0.000732	11	11	2474.4	P	0.000732	11	11	2169.2	P	0.000732	11	11	1520.6	P	0.000244	11	11	1645.2	P	0.000732	11	11	1915.2	P	0.000244	general transcription factor IIF, polypeptide 1, 74kDa	GTF2F1
202356_s_at	11	11	1955.1	P	0.000732	11	11	1777.6	P	0.000244	11	11	1897.7	P	0.000244	11	11	1803.1	P	0.000244	11	11	1761.3	P	0.000244	11	11	2154.4	P	0.000244	general transcription factor IIF, polypeptide 1, 74kDa	GTF2F1
202357_s_at	11	11	396.1	P	0.030273	11	11	774.2	P	0.01416	11	11	564	P	0.030273	11	11	404.3	A	0.080566	11	11	469.2	P	0.018555	11	11	613	P	0.046143	complement component 2 /// complement factor B	C2 /// CFB
202358_s_at	11	11	1474.5	P	0.000244	11	11	1308.5	P	0.000244	11	11	1336	P	0.000244	11	11	1843.7	P	0.000732	11	11	1370.6	P	0.000244	11	11	1664.7	P	0.000244	sorting nexin 19	SNX19
202359_s_at	11	11	2504.3	P	0.000244	11	11	2505.6	P	0.000244	11	11	2078.8	P	0.000244	11	11	2120.7	P	0.000244	11	11	1971.1	P	0.000244	11	11	2455.5	P	0.000244	sorting nexin 19	SNX19
202360_at	11	11	3223.8	P	0.000732	11	11	3282.9	P	0.000732	11	11	2790.3	P	0.000732	11	11	3413.9	P	0.000732	11	11	3095.8	P	0.001221	11	11	2476.1	P	0.000732	mastermind-like 1 (Drosophila)	MAML1
202361_at	11	11	4148.9	P	0.000244	11	11	2808.5	P	0.000244	11	11	3364.5	P	0.000244	11	11	3586.4	P	0.000244	11	11	3336.7	P	0.000244	11	11	3053.9	P	0.000244	SEC24 family, member C (S. cerevisiae)	SEC24C
202362_at	11	11	14751.2	P	0.000244	11	11	8156.6	P	0.000244	11	11	14218.5	P	0.000244	11	11	8793.9	P	0.000244	11	11	13878.3	P	0.000244	11	11	9201.1	P	0.000244	RAP1A, member of RAS oncogene family	RAP1A
202363_at	11	11	15585.5	P	0.000244	11	11	25135.1	P	0.000244	11	11	22563.5	P	0.000244	11	11	21611.9	P	0.000244	11	11	20617.5	P	0.000244	11	11	16658.9	P	0.000244	sparc/osteonectin, cwcv and kazal-like domains proteoglycan (testican) 1	SPOCK1
202364_at	11	11	3028.9	P	0.001221	11	11	5615.6	P	0.000244	11	11	3697.1	P	0.001221	11	11	5099.7	P	0.000732	11	11	4968.7	P	0.000732	11	11	3657.7	P	0.001953	MAX interactor 1	MXI1
202365_at	11	11	3320.9	P	0.000244	11	11	4626.2	P	0.000244	11	11	4077.6	P	0.000244	11	11	4054	P	0.000244	11	11	3618.9	P	0.023926	11	11	4133	P	0.000244	unc-119 homolog B (C. elegans)	UNC119B
202366_at	11	11	397.9	A	0.067627	11	11	391.4	P	0.013428	11	11	390.2	P	0.001221	11	11	286.2	A	0.111572	11	11	409.5	P	0.01416	11	11	372.8	P	0.010742	acyl-Coenzyme A dehydrogenase, C-2 to C-3 short chain	ACADS
202367_at	11	11	874.2	P	0.023926	11	11	1093.9	P	0.018555	11	11	1111.9	P	0.030273	11	11	1355	P	0.010742	11	11	1312.9	P	0.030273	11	11	1062.6	P	0.018555	cut-like homeobox 1	CUX1
202368_s_at	11	11	5809.8	P	0.000244	11	11	7157.6	P	0.000244	11	11	6369.7	P	0.000244	11	11	7904.5	P	0.000244	11	11	4814.8	P	0.000244	11	11	7027.3	P	0.000244	translocation associated membrane protein 2	TRAM2
202369_s_at	11	11	18053.6	P	0.000244	11	11	21623.7	P	0.000244	11	11	21162.2	P	0.000244	11	11	28658.1	P	0.000244	11	11	18713.3	P	0.000244	11	11	22781.4	P	0.000244	translocation associated membrane protein 2	TRAM2
202370_s_at	11	11	9920.1	P	0.000244	11	11	8101.6	P	0.000244	11	11	10503.8	P	0.000244	11	11	8683.4	P	0.000244	11	11	10262.6	P	0.000244	11	11	6504.4	P	0.000244	core-binding factor, beta subunit	CBFB
202371_at	11	11	14404.2	P	0.000244	11	11	14356.3	P	0.000732	11	11	15690.2	P	0.000244	11	11	19511	P	0.000244	11	11	15278.1	P	0.000244	11	11	21693.5	P	0.000244	transcription elongation factor A (SII)-like 4	TCEAL4
202372_at	11	11	3292.7	P	0.000732	11	11	4226.1	P	0.000732	11	11	3379.4	P	0.000244	11	11	3560	P	0.000732	11	11	3113.8	P	0.000244	11	11	3728.8	P	0.000244	RAB3 GTPase activating protein subunit 2 (non-catalytic)	RAB3GAP2
202373_s_at	11	11	4060.2	P	0.00415	11	11	4369.1	P	0.001221	11	11	3928.9	P	0.00415	11	11	4788.1	P	0.00293	11	11	4276.5	P	0.001221	11	11	4323.6	P	0.00293	RAB3 GTPase activating protein subunit 2 (non-catalytic)	RAB3GAP2
202374_s_at	11	11	1202	P	0.000244	11	11	939.3	P	0.000732	11	11	891.9	P	0.000244	11	11	1207.2	P	0.00293	11	11	1173.8	P	0.000244	11	11	965.5	P	0.000244	RAB3 GTPase activating protein subunit 2 (non-catalytic)	RAB3GAP2
202375_at	11	11	9243.4	P	0.000244	11	11	8643	P	0.000244	11	11	7792.1	P	0.000244	11	11	8126.8	P	0.000244	11	11	8022	P	0.000244	11	11	7965.9	P	0.000244	SEC24 family, member D (S. cerevisiae)	SEC24D
[truncated: 52,710 more rows]
